# Supplementary material for: Heterodera glycines utilizes promiscuous spliced leaders and demonstrates a unique preference for a species-specific spliced leader over C. elegans SL1
Source: Sci Rep. 2019 Feb 4;9:1356. doi: 10.1038/s41598-018-37857-0 (PMC6362198; doi:10.1038/s41598-018-37857-0)
Supplement: Supplementary file 2 — Dataset 1 [file 41598_2018_37857_MOESM2_ESM.xlsx]

## Sheet: Previously known SLs
BLAST and Sm motif analysis for existing SL sequences. BLASTn output is provided for C. elegans and G. rostochiensis SLs as query sequences against the H. glycines genome. The final column Sm motif (Y/N) indicates yes (Y) or no (N) as to whether each blast result contains a recognized Sm motif (5’-purine-AU4-6G-purine-3’).
# BLASTN 2.5.0+
# Query: SLs
# Database: /var/www/scnbase_blastdb/genome738sl.polished.mitoFixed.fasta
# Fields: query acc., subject acc., % identity, alignment length, mismatches, gap opens, q. start, q. end, s. start, s. end, evalue, bit score, Sm motif (Y/N)
# 181 hits found
SL1	scaffold_31	100	22	0	0	1	22	603428	603449	7.11e-05	43	N
SL1	scaffold_31	100	22	0	0	1	22	518302	518281	7.11e-05	43	N
SL1	scaffold_31	100	22	0	0	1	22	567229	567208	7.11e-05	43	N
SL1	scaffold_2	100	22	0	0	1	22	370794	370815	7.11e-05	43	N
SL1	scaffold_2	100	22	0	0	1	22	385652	385673	7.11e-05	43	N
SL1	scaffold_106	100	22	0	0	1	22	69869	69890	7.11e-05	43	Y
SL1	scaffold_106	100	22	0	0	1	22	268762	268783	7.11e-05	43	N
SL1	scaffold_83	100	22	0	0	1	22	53418	53439	7.11e-05	43	N
SL1	scaffold_1	100	22	0	0	1	22	1201424	1201445	7.11e-05	43	N
SL1	scaffold_1	100	22	0	0	1	22	924538	924517	7.11e-05	43	N
SL1	scaffold_1	100	22	0	0	1	22	1250448	1250427	7.11e-05	43	N
SL1	scaffold_290	100	22	0	0	1	22	61960	61981	7.11e-05	43	N
SL1	scaffold_290	100	22	0	0	1	22	113471	113450	7.11e-05	43	N
SL1	scaffold_19	100	22	0	0	1	22	785802	785823	7.11e-05	43	N
SL1	scaffold_19	100	22	0	0	1	22	271861	271840	7.11e-05	43	N
SL1	scaffold_19	100	22	0	0	1	22	755247	755226	7.11e-05	43	N
SL1	scaffold_19	100	22	0	0	1	22	766705	766684	7.11e-05	43	N
SL1	scaffold_306	100	22	0	0	1	22	64946	64967	7.11e-05	43	N
SL1	scaffold_280	100	22	0	0	1	22	87275	87296	7.11e-05	43	Y
SL1	scaffold_280	100	22	0	0	1	22	48874	48853	7.11e-05	43	N
SL1	scaffold_218	100	22	0	0	1	22	128727	128748	7.11e-05	43	N
SL1	scaffold_218	100	22	0	0	1	22	136046	136067	7.11e-05	43	N
SL1	scaffold_202	100	22	0	0	1	22	111132	111153	7.11e-05	43	N
SL1	scaffold_194	100	22	0	0	1	22	87252	87273	7.11e-05	43	Y
SL1	scaffold_194	100	22	0	0	1	22	93153	93174	7.11e-05	43	Y
SL1	scaffold_169	100	22	0	0	1	22	171188	171209	7.11e-05	43	N
SL1	scaffold_169	100	22	0	0	1	22	193101	193080	7.11e-05	43	N
SL1	scaffold_164	100	22	0	0	1	22	148694	148715	7.11e-05	43	N
SL1	scaffold_159	100	22	0	0	1	22	171544	171565	7.11e-05	43	N
SL1	scaffold_159	100	22	0	0	1	22	183156	183177	7.11e-05	43	N
SL1	scaffold_159	100	22	0	0	1	22	154430	154409	7.11e-05	43	N
SL1	scaffold_159	100	22	0	0	1	22	167309	167288	7.11e-05	43	N
SL1	scaffold_144	100	22	0	0	1	22	237215	237236	7.11e-05	43	N
SL1	scaffold_274	100	22	0	0	1	22	14345	14366	7.11e-05	43	Y
SL1	scaffold_274	100	22	0	0	1	22	22214	22235	7.11e-05	43	Y
SL1	scaffold_274	100	22	0	0	1	22	18338	18317	7.11e-05	43	Y
SL1	scaffold_200	100	22	0	0	1	22	147479	147500	7.11e-05	43	N
SL1	scaffold_200	100	22	0	0	1	22	154549	154570	7.11e-05	43	N
SL1	scaffold_161	100	22	0	0	1	22	102873	102894	7.11e-05	43	N
SL1	scaffold_161	100	22	0	0	1	22	86317	86296	7.11e-05	43	N
SL1	scaffold_47	100	22	0	0	1	22	45850	45871	7.11e-05	43	N
SL1	scaffold_47	100	22	0	0	1	22	81168	81189	7.11e-05	43	N
SL1	scaffold_47	100	22	0	0	1	22	10495	10474	7.11e-05	43	N
SL1	scaffold_47	100	22	0	0	1	22	22707	22686	7.11e-05	43	N
SL1	scaffold_47	100	22	0	0	1	22	34136	34115	7.11e-05	43	N
SL1	scaffold_47	100	22	0	0	1	22	69529	69508	7.11e-05	43	N
SL1	scaffold_89	100	22	0	0	1	22	273092	273113	7.11e-05	43	N
SL1	scaffold_89	100	22	0	0	1	22	285705	285726	7.11e-05	43	N
SL1	scaffold_89	100	22	0	0	1	22	298245	298266	7.11e-05	43	N
SL1	scaffold_89	100	22	0	0	1	22	310734	310713	7.11e-05	43	N
SL1	scaffold_103	100	22	0	0	1	22	140281	140302	7.11e-05	43	N
SL1	scaffold_103	100	22	0	0	1	22	141587	141608	7.11e-05	43	N
SL1	scaffold_32	100	22	0	0	1	22	261239	261260	7.11e-05	43	N
SL1	scaffold_32	100	22	0	0	1	22	270547	270568	7.11e-05	43	N
SL1	scaffold_10	100	22	0	0	1	22	622152	622173	7.11e-05	43	N
SL1	scaffold_10	100	22	0	0	1	22	842563	842584	7.11e-05	43	N
SL1	scaffold_10	100	22	0	0	1	22	852964	852985	7.11e-05	43	N
SL1	scaffold_10	100	22	0	0	1	22	618725	618704	7.11e-05	43	N
SL1	scaffold_54	100	22	0	0	1	22	44321	44342	7.11e-05	43	N
SL1	scaffold_6	100	22	0	0	1	22	967409	967430	7.11e-05	43	N
SL1	scaffold_6	100	22	0	0	1	22	971470	971491	7.11e-05	43	N
SL1	scaffold_38	100	22	0	0	1	22	66250	66271	7.11e-05	43	N
SL1	scaffold_38	100	22	0	0	1	22	77360	77381	7.11e-05	43	N
SL1	scaffold_55	100	22	0	0	1	22	416219	416240	7.11e-05	43	N
SL1	scaffold_64	100	22	0	0	1	22	122831	122852	7.11e-05	43	N
SL1	scaffold_16	100	22	0	0	1	22	354047	354068	7.11e-05	43	N
SL1	scaffold_16	100	22	0	0	1	22	375077	375098	7.11e-05	43	Y
SL1	scaffold_16	100	22	0	0	1	22	379391	379412	7.11e-05	43	Y
SL1	scaffold_16	100	22	0	0	1	22	389453	389432	7.11e-05	43	Y
SL1	scaffold_72	100	22	0	0	1	22	313784	313805	7.11e-05	43	N
SL1	scaffold_72	100	22	0	0	1	22	320058	320079	7.11e-05	43	N
SL1	scaffold_72	100	22	0	0	1	22	345396	345375	7.11e-05	43	N
SL1	scaffold_72	100	22	0	0	1	22	351668	351647	7.11e-05	43	N
SL1	scaffold_15	100	22	0	0	1	22	83280	83301	7.11e-05	43	Y
SL1	scaffold_15	100	22	0	0	1	22	452674	452695	7.11e-05	43	N
SL1	scaffold_15	100	22	0	0	1	22	877510	877531	7.11e-05	43	N
SL1	scaffold_15	100	22	0	0	1	22	852147	852126	7.11e-05	43	N
SL1	scaffold_135	100	22	0	0	1	22	190695	190716	7.11e-05	43	N
SL1	scaffold_509	100	22	0	0	1	22	10275	10296	7.11e-05	43	N
SL1	scaffold_486	100	22	0	0	1	22	534	555	7.11e-05	43	N
SL1	scaffold_486	100	22	0	0	1	22	59204	59225	7.11e-05	43	N
SL1	scaffold_486	100	22	0	0	1	22	7969	7948	7.11e-05	43	N
SL1	scaffold_289	100	22	0	0	1	22	79177	79198	7.11e-05	43	N
SL1	scaffold_289	100	22	0	0	1	22	27404	27383	7.11e-05	43	N
SL1	scaffold_289	100	22	0	0	1	22	39091	39070	7.11e-05	43	N
SL1	scaffold_590	100	22	0	0	1	22	520	541	7.11e-05	43	N
SL1	scaffold_518	100	22	0	0	1	22	30405	30426	7.11e-05	43	N
SL1	scaffold_518	100	22	0	0	1	22	36690	36711	7.11e-05	43	N
SL1	scaffold_493	100	22	0	0	1	22	46708	46729	7.11e-05	43	N
SL1	scaffold_434	100	22	0	0	1	22	67819	67840	7.11e-05	43	N
SL1	scaffold_529	100	22	0	0	1	22	1028	1049	7.11e-05	43	N
SL1	scaffold_405	100	22	0	0	1	22	1905	1926	7.11e-05	43	N
SL1	scaffold_390	100	22	0	0	1	22	77673	77694	7.11e-05	43	N
SL1	scaffold_502	100	22	0	0	1	22	25294	25315	7.11e-05	43	N
SL1	scaffold_502	100	22	0	0	1	22	36251	36272	7.11e-05	43	N
SL1	scaffold_330	100	22	0	0	1	22	92832	92853	7.11e-05	43	N
SL1	scaffold_330	100	22	0	0	1	22	40507	40486	7.11e-05	43	N
SL1	scaffold_330	100	22	0	0	1	22	47231	47210	7.11e-05	43	N
SL1	scaffold_330	100	22	0	0	1	22	78859	78838	7.11e-05	43	N
SL1	scaffold_309	100	22	0	0	1	22	6168	6189	7.11e-05	43	N
SL1	scaffold_265	100	22	0	0	1	22	29801	29822	7.11e-05	43	N
SL1	scaffold_236	100	22	0	0	1	22	47659	47680	7.11e-05	43	N
SL1	scaffold_214	100	22	0	0	1	22	120874	120895	7.11e-05	43	N
SL1	scaffold_214	100	22	0	0	1	22	131186	131207	7.11e-05	43	N
SL1	scaffold_156	100	22	0	0	1	22	104304	104325	7.11e-05	43	N
SL1	scaffold_126	100	22	0	0	1	22	227469	227490	7.11e-05	43	N
SL1	scaffold_126	100	22	0	0	1	22	239379	239400	7.11e-05	43	N
SL1	scaffold_109	100	22	0	0	1	22	203406	203427	7.11e-05	43	N
SL1	32syntmer	100	22	0	0	1	22	152828	152807	7.11e-05	43	N
SL1	24syntmer	100	22	0	0	1	22	177723	177702	7.11e-05	43	N
SL1	2syntmer	100	22	0	0	1	22	845770	845749	7.11e-05	43	N
SL1	scaffold_179	100	22	0	0	1	22	102962	102941	7.11e-05	43	Y
SL1	scaffold_163	100	22	0	0	1	22	66518	66497	7.11e-05	43	N
SL1	scaffold_163	100	22	0	0	1	22	79222	79201	7.11e-05	43	N
SL1	scaffold_348	100	22	0	0	1	22	22818	22797	7.11e-05	43	N
SL1	scaffold_235	100	22	0	0	1	22	85299	85278	7.11e-05	43	N
SL1	scaffold_275	100	22	0	0	1	22	55106	55085	7.11e-05	43	N
SL1	scaffold_100	100	22	0	0	1	22	132217	132196	7.11e-05	43	N
SL1	scaffold_132	100	22	0	0	1	22	82755	82734	7.11e-05	43	N
SL1	scaffold_132	100	22	0	0	1	22	88722	88701	7.11e-05	43	N
SL1	scaffold_132	100	22	0	0	1	22	104653	104632	7.11e-05	43	N
SL1	scaffold_132	100	22	0	0	1	22	119832	119811	7.11e-05	43	N
SL1	scaffold_132	100	22	0	0	1	22	167176	167155	7.11e-05	43	N
SL1	scaffold_65	100	22	0	0	1	22	368758	368737	7.11e-05	43	N
SL1	scaffold_56	100	22	0	0	1	22	163921	163900	7.11e-05	43	N
SL1	scaffold_27	100	22	0	0	1	22	114427	114406	7.11e-05	43	N
SL1	scaffold_27	100	22	0	0	1	22	316144	316123	7.11e-05	43	N
SL1	scaffold_48	100	22	0	0	1	22	227774	227753	7.11e-05	43	N
SL1	scaffold_91	100	22	0	0	1	22	50242	50221	7.11e-05	43	N
SL1	scaffold_91	100	22	0	0	1	22	61954	61933	7.11e-05	43	N
SL1	scaffold_44	100	22	0	0	1	22	199385	199364	7.11e-05	43	N
SL1	scaffold_7	100	22	0	0	1	22	544329	544308	7.11e-05	43	N
SL1	scaffold_7	100	22	0	0	1	22	551279	551258	7.11e-05	43	N
SL1	scaffold_7	100	22	0	0	1	22	720296	720275	7.11e-05	43	N
SL1	scaffold_61	100	22	0	0	1	22	345545	345524	7.11e-05	43	N
SL1	scaffold_4	100	22	0	0	1	22	1127270	1127249	7.11e-05	43	N
SL1	scaffold_111	100	22	0	0	1	22	68468	68447	7.11e-05	43	N
SL1	scaffold_87	100	22	0	0	1	22	338556	338535	7.11e-05	43	N
SL1	scaffold_87	100	22	0	0	1	22	344828	344807	7.11e-05	43	N
SL1	scaffold_92	100	22	0	0	1	22	73862	73841	7.11e-05	43	N
SL1	scaffold_88	100	22	0	0	1	22	46975	46954	7.11e-05	43	N
SL1	scaffold_88	100	22	0	0	1	22	243493	243472	7.11e-05	43	N
SL1	scaffold_538	100	22	0	0	1	22	27410	27389	7.11e-05	43	N
SL1	scaffold_507	100	22	0	0	1	22	161	140	7.11e-05	43	N
SL1	scaffold_399	100	22	0	0	1	22	350	329	7.11e-05	43	N
SL1	scaffold_386	100	22	0	0	1	22	52445	52424	7.11e-05	43	N
SL1	scaffold_294	100	22	0	0	1	22	30134	30113	7.11e-05	43	N
SL1	scaffold_206	100	22	0	0	1	22	148286	148265	7.11e-05	43	N
SL1	scaffold_206	100	22	0	0	1	22	159684	159663	7.11e-05	43	N
SL1	scaffold_699	100	22	0	0	1	22	14144	14123	7.11e-05	43	Y
SL1	scaffold_699	100	22	0	0	1	22	14757	14736	7.11e-05	43	Y
SL1	scaffold_699	100	22	0	0	1	22	15279	15258	7.11e-05	43	Y
SL1	scaffold_699	100	22	0	0	1	22	16252	16231	7.11e-05	43	Y
SL1	scaffold_699	100	22	0	0	1	22	16864	16843	7.11e-05	43	Y
SL1	scaffold_699	100	22	0	0	1	22	17476	17455	7.11e-05	43	Y
SL1	scaffold_699	100	22	0	0	1	22	18087	18066	7.11e-05	43	Y
SL1	scaffold_699	100	22	0	0	1	22	18698	18677	7.11e-05	43	Y
SL1	scaffold_699	100	22	0	0	1	22	19310	19289	7.11e-05	43	Y
SL1	scaffold_621	100	22	0	0	1	22	13247	13226	7.11e-05	43	N
SL1	scaffold_508	100	22	0	0	1	22	3165	3144	7.11e-05	43	N
SL1	scaffold_508	100	22	0	0	1	22	9582	9561	7.11e-05	43	N
SL1	scaffold_495	100	22	0	0	1	22	60871	60850	7.11e-05	43	N
SL1	scaffold_341	100	22	0	0	1	22	57957	57936	7.11e-05	43	N
SL1	scaffold_337	100	22	0	0	1	22	23727	23706	7.11e-05	43	N
SL1	scaffold_323	100	22	0	0	1	22	35506	35485	7.11e-05	43	N
SL1	scaffold_323	100	22	0	0	1	22	46971	46950	7.11e-05	43	N
SL1	scaffold_250	100	22	0	0	1	22	62573	62552	7.11e-05	43	Y
SL1	scaffold_220	100	22	0	0	1	22	155572	155551	7.11e-05	43	N
SL1b	scaffold_48	100	22	0	0	1	22	215977	215956	7.11e-05	43	N
# BLAST processed 1 queries

## Sheet: Novel HgSL RNAs
Secondary structural predictions for the putative HgSL RNA genes. RNAfold was performed on all HgSL RNA blast hits with a downstream Sm motif. (.) indicates unfolded nucleotides, ( ) are nucleotides involved in hairpin formation.
>scaffold_362:22973-23092
GGCAAUUAAUUGUCCAAUUAAGGUACUUGGACUUUCCACAGUAAAAUGUGGUACAAAUUUUGGAACUGUCCCGCCUCACGGUGGGACUUAAAAACAUGGUAAAGCCAAGUUAAAAACUUC
(((........((((((.........))))))...(((((......)))))................((((((((....))))))))................)))..............
>scaffold_362:23365-23484
GGCAAUUAAUUGUCCAAUUAAGGUACUUGGACUUUCCACAGUAAAAUGUGGUACAAAUUUUGGAACUGUCCCGCCUCACGGUGGGACUUAAAAACAUGGUAAAGCCAAGUUAAAAACUUC
(((........((((((.........))))))...(((((......)))))................((((((((....))))))))................)))..............
>scaffold_362:23756-23875
GGCAAUUAAUUGUCCAAUUAAGGUACUUGGACUUUCCACAGUAAAAUGUGGUACAAAUUUUGGAACUGUCCCGCCUCACGGUGGGACUUAAAAACAUGGUAAAGCCAAGUUAAAAACUUC
(((........((((((.........))))))...(((((......)))))................((((((((....))))))))................)))..............
>scaffold_362:22582-22701
UGCAAUUAAUUGUCCAAUUAAGGUACUUGGACUUUCCACAGUAAAAUGUGGUACAAAUUUUGGAACUGUCCCGCCUCACGGUGGGACUUAAAAACAUGGUAAAGCCAAGUUAAAAACUUC
...........((((((.........))))))...(((((......)))))................((((((((....)))))))).....(((.((((...)))).))).........
>scaffold_362:24534-24653
UGCAAUUAAUUGUCCAAUUAAGGUACUUGGACUUUCCACAGUAAAAUGUGGUACAAAUUUUGGAACUGUCCCGCCUCACGGUGGGACUUAAAAACAUGGUAAAGCCAAGUUAAAAACUUC
...........((((((.........))))))...(((((......)))))................((((((((....)))))))).....(((.((((...)))).))).........
>scaffold_362:22191-22310
GACAAUUAAUUGUCCAAUUAAGGUACUUGGACUUUCCACAGUAAAAUGUGGUACAAAUUUUGGAACUGUCCCGCCUCACGGUGGGACUUAAAAACAUGGUAAAGCCAAGUUAAAAACUUC
...........((((((.........))))))...(((((......)))))................((((((((....)))))))).....(((.((((...)))).))).........
>scaffold_362:24147-24266
GACAAUUAAUUGUCCAAUUAAGGUACUUGGACUUUCCACAGUAAAAUGUGGUACAAAUUUUGGAACUGUCCCGCCUCACGGUGGGACUUAAAAACAUGGUAAAGCCAAGUUAAAAACUUC
...........((((((.........))))))...(((((......)))))................((((((((....)))))))).....(((.((((...)))).))).........
>scaffold_362:21804-21923
GGCAAUUAAUUGUCCAAUUAAGGUACUUGGACUUUCCACAGUAAAAUGUGGUACAAAUUUUGGAACUGUCCCGCCUCACGGUGGGACUUAAAAACAUGAAAAGCCAAGUUAAAAACUUCA
(((........((((((.........))))))...(((((......)))))................((((((((....))))))))...............)))...............
>scaffold_362:18895-19014
GACAAGUAAUUGUCCAAUUAAGGUACUUGGACUUUCCACAGUAAAAUGUGGUACAAAUUUUGGAACUGUCCCUCCUCACGGUGGGACUUAAAAACAUGGUUAAGCCAAGUUAAAACUUCA
...((((....((((((.........))))))...(((((......)))))................(((((.((....)).))))).....(((.((((...)))).)))...))))..
>scaffold_362:20317-20436
GACAAGUAAUUGUCCAAUUAAGGUACUUGGACUUUCCACAGUAAAAUGUGGUACAAAUUUUGGAACUGUCCCUCCUCACGGUGGGACUUAAAAACAUGGUUAAGCCAAGUUAAAACUUCA
...((((....((((((.........))))))...(((((......)))))................(((((.((....)).))))).....(((.((((...)))).)))...))))..
>scaffold_362:55309-55428
GACAAGAAAUUGUCCAGUUAAGGUACUUGGACUUUCCACAGAAAAAUGUGGCACAAAUUUUGGAACUGUCCCGCCUCACGGUGGGACUUAAAAGCAGGGUAAAGCCAAUUUAAAAAUUUC
.....(((((((((((((......)).)))))...(((((......)))))................((((((((....)))))))).........((......))........))))))
>scaffold_362:89703-89822
GACAAGAAAUUGUCCAGUUAAGGUACUUGGACUUUCCACAGAAAAAUGUGGCACAAAUUUUGGAACUGUCCCGCCUCACGGUGGGACUUAAAAGCAGGGUAAAGCCAAUUUAAAAAUUUC
.....(((((((((((((......)).)))))...(((((......)))))................((((((((....)))))))).........((......))........))))))
>scaffold_644:31005-31124
CAUUGGCAUUAUUGUCCUUAAGGUACUUGGACUUUCCACAGUAAAAUGUGGUACAAAUUUUGGAACUGUCCCGCCUCACGGUGGGACUUAAAAACAUUGAAAAGCCAAGUUCAAAACUUC
..(((((......((((...........))))...(((((......)))))................((((((((....))))))))................)))))............
>scaffold_644:26066-26185
UGGCUCUUCUGUAGUCCUUAAGGUACUUGGACUUUCCACAGUAAAAUGUGGUACAAAUUUUGGAACUGUCCCGCCUCACGGUGGGACUUAAAAACAUUGAAAGCCAAGUUAAAAACUUCA
(((((.(((...(((((...........)))))..(((((......)))))................((((((((....))))))))...........))))))))..............
>scaffold_644:24689-24808
GUUGGCAAUUAUUGUCCUUAAGGUACUUGGACUUUCCACAGUAAAAUGUGGUACAAAUUUUGGAACUGUCCCGCCUCACGGUGGGACUUAAAAACAUUGAAAGCCAAGUUAAAACUUCAG
.(((((.......((((...........))))...(((((......)))))................((((((((....))))))))...............))))).............
>scaffold_644:25378-25497
GUCUUGCUUUUGUGUCCUUAAGGUACUUGGACUUUCCACAGUAAAAUGUGGUACAAAUUUUGGAACUGUCCCGCCUCACGGUGGGACUUAAAAACAUUGAAAGCCAAGUUAAAACUUCAG
..(((((((((..((((...........))))...(((((......)))))................((((((((....))))))))...........))))).))))............
>scaffold_644:28201-28320
UUGGCUCUUCUUAGUCCUUAAGGUACUUGGACUUUCCACAGUAAAAUGUGGUACAAAUUUUGGAACUGUCCCGCCUCACGGUGGGACUUAAAAACAUUGAAAGCCAAGUUAAAACUUCAG
((((((.(((..(((((...........)))))..(((((......)))))................((((((((....))))))))...........))))))))).............
>scaffold_644:28919-29038
UGGCUCUUCUGUAGUCCUUAAGGUACUUGGACUUUCCACAGUAAAAUGUGGUACAAAUUUUGGAACUGUCCCGCCUCACGGUGGGACUUAAAAACAUUGAAAGCCAAGUUAAAACUUCAG
(((((.(((...(((((...........)))))..(((((......)))))................((((((((....))))))))...........))))))))..............
>scaffold_644:29607-29726
AUUGGCUUUCUGUGUCCUUAAGGUACUUGGACUUUCCACAGUAAAAUGUGGUACAAAUUUUGGAACUGUCCCGCCUCACGGUGGGACUUAAAAACAUUGAAAGCCAAGUUAAAACUUCAG
.(((((((((...((((...........))))...(((((......)))))................((((((((....))))))))...........))))))))).............
>scaffold_567:46260-46379
UGGCUCUUCUGUAGUCCUUAAGUUAUUUGGACAUUCCACAGUAAAAUGUGGUACAAAUUUUGGAACUGUCCCGCCUCACGGCGGGGCUUAAAAGCAUUUGAAAGUAUAAUUAAUGCGAAA
.............((((...........))))...(((((......)))))................((((((((....))))))))......(((((.............)))))....
