# Supplementary material for: Heterodera glycines utilizes promiscuous spliced leaders and demonstrates a unique preference for a species-specific spliced leader over C. elegans SL1
Source: Sci Rep. 2019 Feb 4;9:1356. doi: 10.1038/s41598-018-37857-0 (PMC6362198; doi:10.1038/s41598-018-37857-0)
Supplement: Supplementary file 3 — Dataset 2 [file 41598_2018_37857_MOESM3_ESM.xlsx]

## Sheet: Sheet1
[INTERPRO, BLASTED, MAPPED, ANNOTATED]	TRINITY_DN10002_c0_g1_i1	60S ribosomal	543	20	1.60588e-55	79.55	7	F:GO:0003735; P:GO:0002119; P:GO:0009792; C:GO:0022625; P:GO:0018996; P:GO:0000003; P:GO:0006412	F:structural constituent of ribosome; P:nematode larval development; P:embryo development ending in birth or egg hatching; C:cytosolic large ribosomal subunit; P:molting cycle, collagen and cuticulin-based cuticle; P:reproduction; P:translation			IPR005824 (SMART); IPR014722 (G3DSA:2.30.30.GENE3D); IPR005824 (PFAM); IPR001141 (PFAM); PTHR10497:SF3 (PANTHER); IPR001141 (PANTHER); IPR001141 (PRODOM); cd06090 (CDD); IPR008991 (SUPERFAMILY)	F:GO:0003735; C:GO:0005840; C:GO:0005622; P:GO:0006412	F:structural constituent of ribosome; C:ribosome; C:intracellular; P:translation
[INTERPRO, NO-BLAST]	TRINITY_DN10037_c0_g1_i1	---NA---	309									no IPS match	no IPS match	no IPS match
[INTERPRO, NO-BLAST]	TRINITY_DN10081_c0_g1_i1	---NA---	386									no IPS match	no IPS match	no IPS match
[INTERPRO, NO-BLAST]	TRINITY_DN10123_c0_g1_i1	---NA---	510									IPR022575 (PFAM)	no GO terms	no GO terms
[INTERPRO, BLASTED, MAPPED, ANNOTATED]	TRINITY_DN10154_c0_g1_i1	CHK1 checkpoint	434	20	6.25325e-23	68.9	1	C:GO:0016020	C:membrane			no IPS match	no IPS match	no IPS match
[INTERPRO, NO-BLAST]	TRINITY_DN10169_c0_g1_i1	---NA---	847									no IPS match	no IPS match	no IPS match
[INTERPRO, NO-BLAST]	TRINITY_DN10187_c0_g1_i1	---NA---	818									mobidb-lite (MOBIDB_LITE)	no GO terms	no GO terms
[INTERPRO, BLASTED, MAPPED]	TRINITY_DN10202_c0_g1_i1	MULTISPECIES: hypothetical protein	257	20	2.48889e-09	69.95	2	P:GO:0090305; F:GO:0004519	P:nucleic acid phosphodiester bond hydrolysis; F:endonuclease activity			no IPS match	no IPS match	no IPS match
[INTERPRO, NO-BLAST]	TRINITY_DN10220_c0_g1_i1	---NA---	755									no IPS match	no IPS match	no IPS match
[INTERPRO, NO-BLAST]	TRINITY_DN10224_c0_g1_i1	---NA---	406									no IPS match	no IPS match	no IPS match
[INTERPRO, BLASTED, MAPPED, ANNOTATED]	TRINITY_DN10228_c0_g1_i1	60S ribosomal L12	538	20	2.55736e-99	91.7	12	F:GO:0003735; P:GO:0002119; P:GO:0009792; P:GO:0006915; C:GO:0016021; C:GO:0022625; F:GO:0019843; P:GO:0000027; P:GO:0006898; P:GO:0000003; P:GO:0032940; P:GO:0006412	F:structural constituent of ribosome; P:nematode larval development; P:embryo development ending in birth or egg hatching; P:apoptotic process; C:integral component of membrane; C:cytosolic large ribosomal subunit; F:rRNA binding; P:ribosomal large subunit assembly; P:receptor-mediated endocytosis; P:reproduction; P:secretion by cell; P:translation			IPR000911 (SMART); IPR020783 (G3DSA:1.10.10.GENE3D); IPR020784 (PFAM); IPR020784 (G3DSA:3.30.1550.GENE3D); IPR020783 (PFAM); IPR000911 (PANTHER); PTHR11661:SF12 (PANTHER); IPR000911 (CDD); IPR020784 (SUPERFAMILY); IPR020783 (SUPERFAMILY)	F:GO:0003735; C:GO:0005840; P:GO:0006412	F:structural constituent of ribosome; C:ribosome; P:translation
[INTERPRO, NO-BLAST]	TRINITY_DN10255_c0_g1_i1	---NA---	763									no IPS match	no IPS match	no IPS match
[INTERPRO, NO-BLAST]	TRINITY_DN10272_c0_g1_i1	---NA---	492									no IPS match	no IPS match	no IPS match
[INTERPRO, BLASTED, MAPPED]	TRINITY_DN10391_c0_g1_i1	14-3-3 zeta	825	20	2.85009e-33	55.85	2	F:GO:0019904; C:GO:0005737	F:protein domain specific binding; C:cytoplasm			IPR000308 (PRINTS); IPR023410 (SMART); IPR023410 (PFAM); IPR000308 (PIRSF); IPR023410 (G3DSA:1.20.190.GENE3D); PTHR18860:SF52 (PANTHER); IPR000308 (PANTHER); cd08774 (CDD); IPR023410 (SUPERFAMILY)	F:GO:0019904	F:protein domain specific binding
[INTERPRO, NO-BLAST]	TRINITY_DN10408_c0_g1_i1	---NA---	237									mobidb-lite (MOBIDB_LITE)	no GO terms	no GO terms
[INTERPRO, BLASTED, MAPPED]	TRINITY_DN10463_c0_g1_i1	RNA-directed DNA polymerase from transposon X-element	307	20	1.52889e-10	64	5	F:GO:0003964; F:GO:0003723; C:GO:0016020; C:GO:0016021; P:GO:0006278	F:RNA-directed DNA polymerase activity; F:RNA binding; C:membrane; C:integral component of membrane; P:RNA-dependent DNA biosynthetic process			PR01345 (PRINTS)	no GO terms	no GO terms
[INTERPRO, NO-BLAST]	TRINITY_DN10514_c0_g1_i1	---NA---	434									no IPS match	no IPS match	no IPS match
[INTERPRO, NO-BLAST]	TRINITY_DN10563_c0_g1_i1	---NA---	238									no IPS match	no IPS match	no IPS match
[INTERPRO, NO-BLAST]	TRINITY_DN10572_c0_g1_i1	---NA---	272									no IPS match	no IPS match	no IPS match
[INTERPRO, BLASTED, MAPPED]	TRINITY_DN10659_c0_g1_i1	RING finger	1221	20	1.77643e-21	53.5	2	F:GO:0008270; F:GO:0046872	F:zinc ion binding; F:metal ion binding			IPR013083 (G3DSA:3.30.40.GENE3D); IPR001841 (PFAM); PTHR22663 (PANTHER); IPR027267 (SUPERFAMILY)	no GO terms	no GO terms
[INTERPRO, NO-BLAST]	TRINITY_DN10696_c0_g1_i1	---NA---	369									no IPS match	no IPS match	no IPS match
[INTERPRO, BLASTED, MAPPED, ANNOTATED]	TRINITY_DN10723_c0_g1_i1	FFD and TFG box motif	1135	20	1.30106e-56	68.9	7	C:GO:0000242; C:GO:0051233; C:GO:0043186; C:GO:0016021; C:GO:0000932; C:GO:0005783; P:GO:0044763	C:pericentriolar material; C:spindle midzone; C:P granule; C:integral component of membrane; C:P-body; C:endoplasmic reticulum; P:single-organism cellular process			IPR025609 (SMART); IPR019050 (SMART); IPR025609 (PFAM); IPR019050 (PFAM); PTHR13586 (PANTHER); IPR025761 (PROSITE_PROFILES); IPR025609 (CDD); IPR010920 (SUPERFAMILY)	no GO terms	no GO terms
[INTERPRO, NO-BLAST]	TRINITY_DN10757_c0_g1_i1	---NA---	597									no IPS match	no IPS match	no IPS match
[INTERPRO, NO-BLAST]	TRINITY_DN11053_c0_g1_i1	---NA---	411									no IPS match	no IPS match	no IPS match
[INTERPRO, NO-BLAST]	TRINITY_DN11208_c0_g1_i1	---NA---	266									no IPS match	no IPS match	no IPS match
[INTERPRO, BLASTED, MAPPED, ANNOTATED]	TRINITY_DN11224_c0_g1_i1	alanine dehydrogenase PNT domain	695	20	8.52365e-78	80.65	3	F:GO:0016491; P:GO:0008340; P:GO:0055114	F:oxidoreductase activity; P:determination of adult lifespan; P:oxidation-reduction process			IPR007886 (SMART); IPR007886 (PFAM); G3DSA:3.40.50.720 (GENE3D); PTHR11133:SF16 (PANTHER); PTHR11133 (PANTHER); SSF52283 (SUPERFAMILY)	no GO terms	no GO terms
[INTERPRO, NO-BLAST]	TRINITY_DN11266_c0_g1_i1	---NA---	244									no IPS match	no IPS match	no IPS match
[INTERPRO, NO-BLAST]	TRINITY_DN11320_c0_g1_i1	---NA---	485									no IPS match	no IPS match	no IPS match
[INTERPRO, NO-BLAST]	TRINITY_DN11425_c0_g1_i1	---NA---	227									no IPS match	no IPS match	no IPS match
[INTERPRO, NO-BLAST]	TRINITY_DN11478_c0_g1_i1	---NA---	410									no IPS match	no IPS match	no IPS match
[INTERPRO, NO-BLAST]	TRINITY_DN11578_c0_g1_i1	---NA---	506									no IPS match	no IPS match	no IPS match
[INTERPRO, NO-BLAST]	TRINITY_DN11592_c0_g1_i1	---NA---	1082									mobidb-lite (MOBIDB_LITE)	no GO terms	no GO terms
[INTERPRO, NO-BLAST]	TRINITY_DN11650_c0_g1_i1	---NA---	1197									G3DSA:1.20.1070.10 (GENE3D); IPR017452 (PROSITE_PROFILES); SSF81321 (SUPERFAMILY)	C:GO:0016021	C:integral component of membrane
[INTERPRO, NO-BLAST]	TRINITY_DN11679_c0_g1_i1	---NA---	513									G3DSA:2.10.60.10 (GENE3D); SSF57302 (SUPERFAMILY)	no GO terms	no GO terms
[INTERPRO, NO-BLAST]	TRINITY_DN11688_c0_g1_i1	---NA---	678									no IPS match	no IPS match	no IPS match
[INTERPRO, NO-BLAST]	TRINITY_DN11767_c0_g1_i1	---NA---	775									mobidb-lite (MOBIDB_LITE)	no GO terms	no GO terms
[INTERPRO, BLASTED, MAPPED]	TRINITY_DN11791_c0_g1_i1	hypothetical protein WUBG_06463, partial	219	2	6.49994e-06	70	1	F:GO:0016787	F:hydrolase activity			IPR029052 (G3DSA:3.60.21.GENE3D)	no GO terms	no GO terms
[INTERPRO, NO-BLAST]	TRINITY_DN11827_c0_g1_i1	---NA---	345									no IPS match	no IPS match	no IPS match
[INTERPRO, NO-BLAST]	TRINITY_DN11982_c0_g1_i1	---NA---	300									no IPS match	no IPS match	no IPS match
[INTERPRO, NO-BLAST]	TRINITY_DN12053_c0_g1_i1	---NA---	452									no IPS match	no IPS match	no IPS match
[INTERPRO, NO-BLAST]	TRINITY_DN12054_c0_g1_i1	---NA---	980									no IPS match	no IPS match	no IPS match
[INTERPRO, NO-BLAST]	TRINITY_DN12056_c0_g1_i1	---NA---	227									mobidb-lite (MOBIDB_LITE)	no GO terms	no GO terms
[INTERPRO, NO-BLAST]	TRINITY_DN12071_c0_g1_i1	---NA---	537									G3DSA:2.10.60.10 (GENE3D)	no GO terms	no GO terms
[INTERPRO, BLASTED, MAPPED, ANNOTATED]	TRINITY_DN12088_c0_g1_i1	sprT-like domain-containing Spartan isoform X2	696	20	2.92993e-15	68.25	5	F:GO:0070530; C:GO:0016607; P:GO:0031398; P:GO:0009411; P:GO:0070987	F:K63-linked polyubiquitin binding; C:nuclear speck; P:positive regulation of protein ubiquitination; P:response to UV; P:error-free translesion synthesis			PTHR21220 (PANTHER)	no GO terms	no GO terms
[INTERPRO, NO-BLAST]	TRINITY_DN12121_c0_g1_i1	---NA---	332									no IPS match	no IPS match	no IPS match
[INTERPRO, NO-BLAST]	TRINITY_DN1222_c0_g1_i1	---NA---	288									no IPS match	no IPS match	no IPS match
[INTERPRO, NO-BLAST]	TRINITY_DN12253_c0_g1_i1	---NA---	857									no IPS match	no IPS match	no IPS match
[INTERPRO, NO-BLAST]	TRINITY_DN12258_c0_g1_i1	---NA---	555									no IPS match	no IPS match	no IPS match
[INTERPRO, BLASTED, MAPPED, ANNOTATED]	TRINITY_DN12299_c0_g1_i1	enoyl- hydratase isomerase family	1163	20	2.56018e-93	71.5	3	P:GO:0009062; F:GO:0003824; C:GO:0005739	P:fatty acid catabolic process; F:catalytic activity; C:mitochondrion			IPR014748 (G3DSA:1.10.12.GENE3D); IPR001753 (PFAM); G3DSA:3.90.226.10 (GENE3D); PTHR43149 (PANTHER); cd06558 (CDD); IPR029045 (SUPERFAMILY)	F:GO:0003824; P:GO:0008152	F:catalytic activity; P:metabolic process
[INTERPRO, NO-BLAST]	TRINITY_DN12317_c0_g1_i1	---NA---	243									no IPS match	no IPS match	no IPS match
[INTERPRO, NO-BLAST]	TRINITY_DN12324_c0_g1_i1	---NA---	383									no IPS match	no IPS match	no IPS match
[INTERPRO, NO-BLAST]	TRINITY_DN12328_c0_g1_i1	---NA---	558									no IPS match	no IPS match	no IPS match
[INTERPRO, BLASTED]	TRINITY_DN12359_c0_g1_i1	major allergen	510	11	8.18675e-15	54.36						G3DSA:2.10.70.10 (GENE3D); PTHR35572 (PANTHER)	no GO terms	no GO terms
[INTERPRO, NO-BLAST]	TRINITY_DN12366_c0_g1_i1	---NA---	829									no IPS match	no IPS match	no IPS match
[INTERPRO, NO-BLAST]	TRINITY_DN12406_c0_g1_i1	---NA---	564									mobidb-lite (MOBIDB_LITE)	no GO terms	no GO terms
[INTERPRO, BLASTED, MAPPED]	TRINITY_DN12462_c0_g1_i1	hypothetical protein X798_06693	1058	3	2.82865e-10	50	2	C:GO:0016020; C:GO:0016021	C:membrane; C:integral component of membrane			IPR000276 (SMART); G3DSA:1.20.1070.10 (GENE3D); IPR019424 (PFAM); PTHR23360:SF61 (PANTHER); PTHR23360 (PANTHER); SSF81321 (SUPERFAMILY)	F:GO:0004930; P:GO:0007186; C:GO:0016021	F:G-protein coupled receptor activity; P:G-protein coupled receptor signaling pathway; C:integral component of membrane
[INTERPRO, NO-BLAST]	TRINITY_DN12481_c0_g1_i1	---NA---	514									no IPS match	no IPS match	no IPS match
[INTERPRO, NO-BLAST]	TRINITY_DN12486_c0_g1_i1	---NA---	449									no IPS match	no IPS match	no IPS match
[INTERPRO, NO-BLAST]	TRINITY_DN12490_c0_g1_i1	---NA---	741									no IPS match	no IPS match	no IPS match
[INTERPRO, NO-BLAST]	TRINITY_DN12507_c0_g1_i1	---NA---	994									G3DSA:3.90.470.10 (GENE3D); mobidb-lite (MOBIDB_LITE)	no GO terms	no GO terms
[INTERPRO, NO-BLAST]	TRINITY_DN12509_c0_g1_i1	---NA---	254									IPR008974 (G3DSA:2.60.210.GENE3D); IPR002083 (PROSITE_PROFILES); IPR008974 (SUPERFAMILY)	F:GO:0005515	F:protein binding
[INTERPRO, NO-BLAST]	TRINITY_DN12516_c0_g1_i1	---NA---	337									mobidb-lite (MOBIDB_LITE)	no GO terms	no GO terms
[INTERPRO, NO-BLAST]	TRINITY_DN12555_c0_g1_i1	---NA---	806									SSF140990 (SUPERFAMILY)	no GO terms	no GO terms
[INTERPRO, BLASTED, MAPPED, ANNOTATED]	TRINITY_DN12572_c0_g1_i1	heat shock	904	20	1.04408e-44	73.7	13	F:GO:0031072; F:GO:0051082; P:GO:0042026; P:GO:0006986; F:GO:0042623; F:GO:0000166; C:GO:0070062; P:GO:0070370; C:GO:0005814; C:GO:0072562; C:GO:0005829; C:GO:0008180; F:GO:0019899	F:heat shock protein binding; F:unfolded protein binding; P:protein refolding; P:response to unfolded protein; F:ATPase activity, coupled; F:nucleotide binding; C:extracellular exosome; P:cellular heat acclimation; C:centriole; C:blood microparticle; C:cytosol; C:COP9 signalosome; F:enzyme binding	EC:3.6.1.3; EC:3.6.1.15	Adenosinetriphosphatase; Nucleoside-triphosphate phosphatase	IPR013126 (PRINTS); G3DSA:3.30.420.40 (GENE3D); IPR013126 (PFAM); PTHR19375 (PANTHER); PTHR19375:SF258 (PANTHER); SSF53067 (SUPERFAMILY)	no GO terms	no GO terms
[INTERPRO, NO-BLAST]	TRINITY_DN12587_c0_g1_i1	---NA---	524									no IPS match	no IPS match	no IPS match
[INTERPRO, BLASTED, MAPPED]	TRINITY_DN12617_c0_g1_i1	nanos homolog 2	763	20	1.48572e-10	61.85	8	P:GO:0007292; P:GO:0001555; F:GO:0008270; F:GO:0003723; C:GO:0005737; F:GO:0046872; C:GO:0043186; P:GO:0036099	P:female gamete generation; P:oocyte growth; F:zinc ion binding; F:RNA binding; C:cytoplasm; F:metal ion binding; C:P granule; P:female germ-line stem cell population maintenance			IPR024161 (PFAM); IPR008705 (PANTHER); IPR024161 (PROSITE_PROFILES)	F:GO:0008270; F:GO:0003723	F:zinc ion binding; F:RNA binding
[INTERPRO, BLASTED, MAPPED, ANNOTATED]	TRINITY_DN12637_c0_g1_i1	histone H2B 2	842	20	1.17726e-32	100	12	C:GO:0005811; F:GO:0003677; C:GO:0035267; P:GO:0060465; F:GO:0046982; P:GO:0002119; P:GO:0040011; P:GO:0009792; P:GO:0045087; C:GO:0000788; P:GO:0000003; P:GO:0006334	C:lipid particle; F:DNA binding; C:NuA4 histone acetyltransferase complex; P:pharynx development; F:protein heterodimerization activity; P:nematode larval development; P:locomotion; P:embryo development ending in birth or egg hatching; P:innate immune response; C:nuclear nucleosome; P:reproduction; P:nucleosome assembly			IPR000558 (PRINTS); IPR000558 (SMART); IPR007125 (PFAM); G3DSA:1.10.20.10 (GENE3D); IPR000558 (PANTHER); PTHR23428:SF143 (PANTHER); IPR009072 (SUPERFAMILY)	F:GO:0003677; F:GO:0046982; C:GO:0000786	F:DNA binding; F:protein heterodimerization activity; C:nucleosome
[INTERPRO, NO-BLAST]	TRINITY_DN12657_c0_g1_i1	---NA---	895									no IPS match	no IPS match	no IPS match
[INTERPRO, NO-BLAST]	TRINITY_DN12699_c0_g1_i1	---NA---	388									no IPS match	no IPS match	no IPS match
[INTERPRO, NO-BLAST]	TRINITY_DN12710_c0_g1_i1	---NA---	565									no IPS match	no IPS match	no IPS match
[INTERPRO, BLASTED, MAPPED, ANNOTATED]	TRINITY_DN12718_c0_g1_i1	ubiquitin-conjugating enzyme E2-17 kDa	783	20	1.50814e-103	98.05	26	F:GO:0061630; F:GO:0061631; P:GO:0040035; P:GO:0009792; C:GO:0005875; F:GO:0005524; P:GO:0002119; P:GO:0006915; P:GO:0016477; F:GO:0016874; P:GO:0007286; P:GO:0000209; P:GO:0007140; P:GO:0045676; P:GO:0007067; P:GO:0042787; P:GO:0006313; P:GO:0001751; P:GO:0048132; F:GO:0031625; P:GO:0031647; F:GO:0004803; P:GO:0051276; P:GO:0030718; P:GO:0031145; P:GO:0016322	F:ubiquitin protein ligase activity; F:ubiquitin conjugating enzyme activity; P:hermaphrodite genitalia development; P:embryo development ending in birth or egg hatching; C:microtubule associated complex; F:ATP binding; P:nematode larval development; P:apoptotic process; P:cell migration; F:ligase activity; P:spermatid development; P:protein polyubiquitination; P:male meiosis; P:regulation of R7 …			SM00212 (SMART); IPR000608 (PFAM); IPR016135 (G3DSA:3.10.110.GENE3D); PTHR24068:SF84 (PANTHER); PTHR24068 (PANTHER); IPR000608 (PROSITE_PROFILES); IPR000608 (CDD); IPR016135 (SUPERFAMILY)	no GO terms	no GO terms
[INTERPRO, NO-BLAST]	TRINITY_DN12756_c0_g1_i1	---NA---	980									mobidb-lite (MOBIDB_LITE); PS51257 (PROSITE_PROFILES)	no GO terms	no GO terms
[INTERPRO, NO-BLAST]	TRINITY_DN12764_c0_g1_i1	---NA---	1546									no IPS match	no IPS match	no IPS match
[INTERPRO, NO-BLAST]	TRINITY_DN12767_c0_g1_i1	---NA---	540									no IPS match	no IPS match	no IPS match
[INTERPRO, NO-BLAST]	TRINITY_DN12780_c0_g1_i1	---NA---	344									no IPS match	no IPS match	no IPS match
[INTERPRO, BLASTED]	TRINITY_DN12820_c0_g1_i1	predicted protein	234	20	2.39759e-30	82.8						no IPS match	no IPS match	no IPS match
[INTERPRO, BLASTED, MAPPED]	TRINITY_DN12831_c0_g1_i1	peptidase M16 inactive domain	1018	20	2.97961e-50	62.55	8	C:GO:0005634; F:GO:0003824; F:GO:0046872; P:GO:0050790; C:GO:0016020; C:GO:0016021; C:GO:0030289; P:GO:0006334	C:nucleus; F:catalytic activity; F:metal ion binding; P:regulation of catalytic activity; C:membrane; C:integral component of membrane; C:protein phosphatase 4 complex; P:nucleosome assembly			IPR018790 (PFAM); PTHR31094 (PANTHER)	no GO terms	no GO terms
[INTERPRO, BLASTED, MAPPED, ANNOTATED]	TRINITY_DN12838_c0_g1_i1	40S ribosomal S2	1014	20	7.05666e-78	94.1	4	F:GO:0003723; F:GO:0003735; C:GO:0022627; P:GO:0006412	F:RNA binding; F:structural constituent of ribosome; C:cytosolic small ribosomal subunit; P:translation			G3DSA:3.30.160.20 (GENE3D); IPR014721 (G3DSA:3.30.230.GENE3D); IPR013810 (PFAM); IPR005711 (TIGRFAM); mobidb-lite (MOBIDB_LITE); IPR000851 (PANTHER); PTHR13718:SF78 (PANTHER); IPR013810 (PROSITE_PROFILES); SSF54768 (SUPERFAMILY)	F:GO:0003723; F:GO:0003735; C:GO:0015935; C:GO:0005840; P:GO:0006412	F:RNA binding; F:structural constituent of ribosome; C:small ribosomal subunit; C:ribosome; P:translation
[INTERPRO, NO-BLAST]	TRINITY_DN12852_c0_g1_i1	---NA---	604									no IPS match	no IPS match	no IPS match
[INTERPRO, NO-BLAST]	TRINITY_DN12905_c0_g1_i1	---NA---	261									no IPS match	no IPS match	no IPS match
[INTERPRO, NO-BLAST]	TRINITY_DN12908_c0_g1_i1	---NA---	808									IPR011991 (G3DSA:1.10.10.GENE3D); IPR010921 (SUPERFAMILY)	F:GO:0043565	F:sequence-specific DNA binding
[INTERPRO, NO-BLAST]	TRINITY_DN12973_c0_g1_i1	---NA---	1195									mobidb-lite (MOBIDB_LITE)	no GO terms	no GO terms
[INTERPRO, NO-BLAST]	TRINITY_DN13001_c0_g1_i1	---NA---	465									no IPS match	no IPS match	no IPS match
[INTERPRO, NO-BLAST]	TRINITY_DN13026_c0_g1_i1	---NA---	574									no IPS match	no IPS match	no IPS match
[INTERPRO, NO-BLAST]	TRINITY_DN13034_c0_g1_i1	---NA---	275									no IPS match	no IPS match	no IPS match
[INTERPRO, NO-BLAST]	TRINITY_DN13052_c0_g1_i1	---NA---	617									no IPS match	no IPS match	no IPS match
[INTERPRO, NO-BLAST]	TRINITY_DN13069_c0_g1_i1	---NA---	300									no IPS match	no IPS match	no IPS match
[INTERPRO, NO-BLAST]	TRINITY_DN13075_c0_g1_i1	---NA---	514									no IPS match	no IPS match	no IPS match
[INTERPRO, NO-BLAST]	TRINITY_DN13081_c0_g1_i1	---NA---	259									no IPS match	no IPS match	no IPS match
[INTERPRO, NO-BLAST]	TRINITY_DN13087_c0_g1_i1	---NA---	477									no IPS match	no IPS match	no IPS match
[INTERPRO, BLASTED, MAPPED, ANNOTATED]	TRINITY_DN13096_c0_g1_i1	ribosomal L20	687	20	2.04982e-61	61.3	1	C:GO:0005622	C:intracellular			IPR005813 (PFAM); IPR035566 (G3DSA:1.10.1900.GENE3D); PTHR10986:SF18 (PANTHER); IPR005813 (PANTHER); IPR005813 (SUPERFAMILY)	F:GO:0003735; C:GO:0005840; F:GO:0019843; C:GO:0005622; P:GO:0006412	F:structural constituent of ribosome; C:ribosome; F:rRNA binding; C:intracellular; P:translation
[INTERPRO, NO-BLAST]	TRINITY_DN13115_c0_g1_i1	---NA---	1253									mobidb-lite (MOBIDB_LITE); mobidb-lite (MOBIDB_LITE); mobidb-lite (MOBIDB_LITE); mobidb-lite (MOBIDB_LITE)	no GO terms	no GO terms
[INTERPRO, NO-BLAST]	TRINITY_DN13167_c0_g1_i1	---NA---	362									no IPS match	no IPS match	no IPS match
[INTERPRO, NO-BLAST]	TRINITY_DN13191_c0_g1_i1	---NA---	624									mobidb-lite (MOBIDB_LITE)	no GO terms	no GO terms
[INTERPRO, NO-BLAST]	TRINITY_DN13203_c0_g1_i1	---NA---	273									no IPS match	no IPS match	no IPS match
[INTERPRO, NO-BLAST]	TRINITY_DN13211_c0_g1_i1	---NA---	647									mobidb-lite (MOBIDB_LITE)	no GO terms	no GO terms
[INTERPRO, NO-BLAST]	TRINITY_DN13282_c0_g1_i1	---NA---	423									no IPS match	no IPS match	no IPS match
[INTERPRO, NO-BLAST]	TRINITY_DN13288_c0_g1_i1	---NA---	428									mobidb-lite (MOBIDB_LITE)	no GO terms	no GO terms
[INTERPRO, BLASTED, MAPPED, ANNOTATED]	TRINITY_DN13320_c0_g1_i1	CYtochrome P450 family	854	20	5.71349e-26	58.6	1	F:GO:0016491	F:oxidoreductase activity			no IPS match	no IPS match	no IPS match
[INTERPRO, NO-BLAST]	TRINITY_DN13323_c0_g1_i1	---NA---	326									no IPS match	no IPS match	no IPS match
[INTERPRO, BLASTED, MAPPED]	TRINITY_DN13327_c0_g1_i1	serine ase	436	2	9.61222e-22	68	2	P:GO:0006508; F:GO:0004252	P:proteolysis; F:serine-type endopeptidase activity			G3DSA:2.40.10.10 (GENE3D); IPR009003 (SUPERFAMILY)	no GO terms	no GO terms
[INTERPRO, BLASTED, MAPPED, ANNOTATED]	TRINITY_DN13346_c0_g1_i1	Roadblock LC7 domain	601	20	6.42694e-47	86.9	12	C:GO:0005876; F:GO:0005524; C:GO:0005813; C:GO:0005868; P:GO:0035046; C:GO:0048471; C:GO:0005938; P:GO:0007052; P:GO:0009792; C:GO:0005694; P:GO:0007018; F:GO:0045505	C:spindle microtubule; F:ATP binding; C:centrosome; C:cytoplasmic dynein complex; P:pronuclear migration; C:perinuclear region of cytoplasm; C:cell cortex; P:mitotic spindle organization; P:embryo development ending in birth or egg hatching; C:chromosome; P:microtubule-based movement; F:dynein intermediate chain binding			IPR004942 (SMART); IPR016561 (PIRSF); IPR004942 (PFAM); G3DSA:3.30.450.30 (GENE3D); PTHR10779:SF21 (PANTHER); PTHR10779 (PANTHER); SSF103196 (SUPERFAMILY)	C:GO:0005868; P:GO:0007018	C:cytoplasmic dynein complex; P:microtubule-based movement
[INTERPRO, NO-BLAST]	TRINITY_DN13370_c0_g1_i1	---NA---	806									IPR003185 (G3DSA:1.20.5.GENE3D); IPR009077 (SUPERFAMILY)	C:GO:0008537	C:proteasome activator complex
[INTERPRO, BLASTED, MAPPED, ANNOTATED]	TRINITY_DN13400_c0_g1_i1	Guanine nucleotide-binding alpha-17 subunit	1180	20	1.17179e-114	69.3	14	P:GO:0060271; F:GO:0043167; P:GO:0007188; C:GO:0043025; P:GO:0042048; F:GO:0004871; P:GO:0006972; C:GO:0005834; C:GO:0097730; F:GO:0003924; F:GO:0019001; F:GO:0031849; P:GO:1990834; F:GO:0031683	P:cilium assembly; F:ion binding; P:adenylate cyclase-modulating G-protein coupled receptor signaling pathway; C:neuronal cell body; P:olfactory behavior; F:signal transducer activity; P:hyperosmotic response; C:heterotrimeric G-protein complex; C:non-motile cilium; F:GTPase activity; F:guanyl nucleotide binding; F:olfactory receptor binding; P:response to odorant; F:G-protein beta/gamma-subunit …	EC:3.6.1.15	Nucleoside-triphosphate phosphatase	IPR001408 (PRINTS); IPR001019 (PRINTS); IPR001019 (SMART); IPR011025 (G3DSA:1.10.400.GENE3D); G3DSA:3.40.50.300 (GENE3D); IPR001019 (PFAM); IPR001019 (PANTHER); PTHR10218:SF249 (PANTHER); IPR001019 (CDD); IPR011025 (SUPERFAMILY); IPR027417 (SUPERFAMILY)	F:GO:0005525; P:GO:0007186; P:GO:0007165; F:GO:0003924; F:GO:0019001; P:GO:0007188; F:GO:0031683; F:GO:0004871	F:GTP binding; P:G-protein coupled receptor signaling pathway; P:signal transduction; F:GTPase activity; F:guanyl nucleotide binding; P:adenylate cyclase-modulating G-protein coupled receptor signaling pathway; F:G-protein beta/gamma-subunit complex binding; F:signal transducer activity
[INTERPRO, NO-BLAST]	TRINITY_DN13409_c0_g1_i1	---NA---	713									no IPS match	no IPS match	no IPS match
[INTERPRO, NO-BLAST]	TRINITY_DN13418_c0_g1_i1	---NA---	394									no IPS match	no IPS match	no IPS match
[INTERPRO, BLASTED, MAPPED]	TRINITY_DN13428_c0_g1_i1	Hypothetical protein CBG10566	595	1	3.20004e-06	86	8	P:GO:0016192; P:GO:0006906; C:GO:0016020; C:GO:0016021; F:GO:0005484; C:GO:0031201; F:GO:0000149; P:GO:0006887	P:vesicle-mediated transport; P:vesicle fusion; C:membrane; C:integral component of membrane; F:SNAP receptor activity; C:SNARE complex; F:SNARE binding; P:exocytosis			IPR001388 (PFAM); G3DSA:1.20.5.110 (GENE3D); IPR001388 (PROSITE_PROFILES); SSF58038 (SUPERFAMILY)	P:GO:0016192; C:GO:0016021	P:vesicle-mediated transport; C:integral component of membrane
[INTERPRO, BLASTED, MAPPED, ANNOTATED]	TRINITY_DN13431_c0_g1_i1	Ion channel	1181	20	4.6713e-65	65.95	5	P:GO:0006813; P:GO:0040011; P:GO:0006936; C:GO:0016021; F:GO:0015271	P:potassium ion transport; P:locomotion; P:muscle contraction; C:integral component of membrane; F:outward rectifier potassium channel activity			G3DSA:1.10.287.70 (GENE3D); IPR013099 (PFAM); mobidb-lite (MOBIDB_LITE); PTHR11003 (PANTHER); PTHR11003:SF177 (PANTHER); SSF81324 (SUPERFAMILY)	no GO terms	no GO terms
[INTERPRO, NO-BLAST]	TRINITY_DN13434_c0_g1_i1	---NA---	375									no IPS match	no IPS match	no IPS match
[INTERPRO, NO-BLAST]	TRINITY_DN13439_c0_g1_i1	---NA---	911									G3DSA:1.20.1170.10 (GENE3D)	no GO terms	no GO terms
[INTERPRO, NO-BLAST]	TRINITY_DN13441_c0_g1_i1	---NA---	901									no IPS match	no IPS match	no IPS match
[INTERPRO, BLASTED, MAPPED, ANNOTATED]	TRINITY_DN13442_c0_g1_i1	Armadillo beta-catenin-like repeat	446	20	6.58262e-14	67	8	C:GO:0005635; P:GO:0051983; P:GO:0007084; F:GO:0005515; C:GO:0005737; P:GO:0006606; P:GO:0009792; F:GO:0008565	C:nuclear envelope; P:regulation of chromosome segregation; P:mitotic nuclear envelope reassembly; F:protein binding; C:cytoplasm; P:protein import into nucleus; P:embryo development ending in birth or egg hatching; F:protein transporter activity			IPR032413 (PFAM); IPR011989 (G3DSA:1.25.10.GENE3D); IPR016024 (SUPERFAMILY)	F:GO:0005488	F:binding
[INTERPRO, NO-BLAST]	TRINITY_DN13448_c0_g1_i1	---NA---	811									no IPS match	no IPS match	no IPS match
[INTERPRO, NO-BLAST]	TRINITY_DN13471_c0_g1_i1	---NA---	243									no IPS match	no IPS match	no IPS match
[INTERPRO, BLASTED, MAPPED]	TRINITY_DN13481_c0_g1_i1	hypothetical protein Y032_0024g967	828	11	1.05709e-37	60.82	2	F:GO:0019825; F:GO:0020037	F:oxygen binding; F:heme binding			G3DSA:1.10.490.10 (GENE3D); PTHR22924 (PANTHER); PTHR22924:SF81 (PANTHER); cd01040 (CDD); IPR009050 (SUPERFAMILY)	no GO terms	no GO terms
[INTERPRO, NO-BLAST]	TRINITY_DN13490_c0_g1_i1	---NA---	1070									IPR015943 (G3DSA:2.130.10.GENE3D); mobidb-lite (MOBIDB_LITE)	F:GO:0005515	F:protein binding
[INTERPRO, NO-BLAST]	TRINITY_DN13492_c0_g1_i1	---NA---	255									no IPS match	no IPS match	no IPS match
[INTERPRO, NO-BLAST]	TRINITY_DN13494_c0_g1_i1	---NA---	399									no IPS match	no IPS match	no IPS match
[INTERPRO, NO-BLAST]	TRINITY_DN13584_c0_g1_i1	---NA---	1225									mobidb-lite (MOBIDB_LITE); mobidb-lite (MOBIDB_LITE)	no GO terms	no GO terms
[INTERPRO, NO-BLAST]	TRINITY_DN13586_c0_g1_i1	---NA---	716									G3DSA:1.20.5.730 (GENE3D)	no GO terms	no GO terms
[INTERPRO, NO-BLAST]	TRINITY_DN13620_c0_g1_i1	---NA---	529									mobidb-lite (MOBIDB_LITE)	no GO terms	no GO terms
[INTERPRO, NO-BLAST]	TRINITY_DN13622_c0_g1_i1	---NA---	533									no IPS match	no IPS match	no IPS match
[INTERPRO, NO-BLAST]	TRINITY_DN13631_c0_g1_i1	---NA---	634									no IPS match	no IPS match	no IPS match
[INTERPRO, BLASTED]	TRINITY_DN13642_c0_g1_i1	hypothetical protein X975_13633, partial	291	9	9.51299e-07	56.22						no IPS match	no IPS match	no IPS match
[INTERPRO, BLASTED, MAPPED, ANNOTATED]	TRINITY_DN13683_c0_g1_i1	CK1 WORM6 kinase	1341	20	5.5855e-97	59.55	3	F:GO:0005524; F:GO:0004672; P:GO:0006468	F:ATP binding; F:protein kinase activity; P:protein phosphorylation			IPR000719 (SMART); G3DSA:3.30.200.20 (GENE3D); G3DSA:1.10.510.10 (GENE3D); IPR000719 (PFAM); PTHR11909:SF276 (PANTHER); PTHR11909 (PANTHER); IPR000719 (PROSITE_PROFILES); IPR011009 (SUPERFAMILY)	F:GO:0005524; F:GO:0004672; P:GO:0006468	F:ATP binding; F:protein kinase activity; P:protein phosphorylation
[INTERPRO, NO-BLAST]	TRINITY_DN13692_c0_g1_i1	---NA---	754									no IPS match	no IPS match	no IPS match
[INTERPRO, BLASTED, MAPPED, ANNOTATED]	TRINITY_DN13694_c0_g1_i1	40S ribosomal S28	313	20	1.6501e-28	98.35	8	P:GO:0006407; F:GO:0003723; F:GO:0003735; C:GO:0022627; P:GO:0030490; P:GO:0000028; F:GO:0016787; P:GO:0006412	P:rRNA export from nucleus; F:RNA binding; F:structural constituent of ribosome; C:cytosolic small ribosomal subunit; P:maturation of SSU-rRNA; P:ribosomal small subunit assembly; F:hydrolase activity; P:translation			G3DSA:2.40.50.140 (GENE3D); IPR000289 (PFAM); IPR000289 (PANTHER); PTHR10769:SF9 (PANTHER); IPR000289 (PRODOM); IPR000289 (HAMAP); IPR000289 (CDD); IPR012340 (SUPERFAMILY)	F:GO:0003735; C:GO:0005840; C:GO:0005622; P:GO:0006412	F:structural constituent of ribosome; C:ribosome; C:intracellular; P:translation
[INTERPRO, NO-BLAST]	TRINITY_DN136_c0_g1_i1	---NA---	549									no IPS match	no IPS match	no IPS match
[INTERPRO, BLASTED, MAPPED, ANNOTATED]	TRINITY_DN1372_c0_g1_i1	Mitochondrial Ribosomal Large	600	20	3.62106e-24	63.85	1	F:GO:0016740	F:transferase activity			G3DSA:3.40.30.10 (GENE3D); IPR019716 (PFAM); PTHR33618 (PANTHER); IPR012336 (SUPERFAMILY)	no GO terms	no GO terms
[INTERPRO, NO-BLAST]	TRINITY_DN13745_c0_g1_i1	---NA---	955									mobidb-lite (MOBIDB_LITE)	no GO terms	no GO terms
[INTERPRO, NO-BLAST]	TRINITY_DN13746_c0_g1_i1	---NA---	301									no IPS match	no IPS match	no IPS match
[INTERPRO, NO-BLAST]	TRINITY_DN13749_c0_g1_i1	---NA---	1559									mobidb-lite (MOBIDB_LITE)	no GO terms	no GO terms
[INTERPRO, NO-BLAST]	TRINITY_DN13764_c0_g1_i1	---NA---	356									mobidb-lite (MOBIDB_LITE)	no GO terms	no GO terms
[INTERPRO, BLASTED, MAPPED, ANNOTATED]	TRINITY_DN13770_c0_g1_i1	Fatty acid desaturase domain containing	1301	20	1.398e-174	73.75	11	C:GO:0005789; P:GO:0065007; F:GO:0004768; P:GO:0006636; P:GO:0042759; P:GO:0051179; F:GO:0005506; P:GO:0007275; C:GO:0016021; P:GO:0055114; P:GO:0000003	C:endoplasmic reticulum membrane; P:biological regulation; F:stearoyl-CoA 9-desaturase activity; P:unsaturated fatty acid biosynthetic process; P:long-chain fatty acid biosynthetic process; P:localization; F:iron ion binding; P:multicellular organism development; C:integral component of membrane; P:oxidation-reduction process; P:reproduction	EC:1.14.19.1; EC:1.14.19	Stearoyl-CoA 9-desaturase; Acting on paired donors, with incorporation or reduction of molecular oxygen. The oxygen incorporated need not be derived from O(2)	IPR015876 (PRINTS); IPR005804 (PFAM); mobidb-lite (MOBIDB_LITE); IPR015876 (PANTHER); PTHR11351:SF49 (PANTHER); IPR015876 (CDD)	F:GO:0016717; P:GO:0006629; P:GO:0055114	F:oxidoreductase activity, acting on paired donors, with oxidation of a pair of donors resulting in the reduction of molecular oxygen to two molecules of water; P:lipid metabolic process; P:oxidation-reduction process
[INTERPRO, NO-BLAST]	TRINITY_DN13776_c0_g1_i1	---NA---	945									no IPS match	no IPS match	no IPS match
[INTERPRO, NO-BLAST]	TRINITY_DN13778_c0_g1_i1	---NA---	417									no IPS match	no IPS match	no IPS match
[INTERPRO, NO-BLAST]	TRINITY_DN13787_c0_g1_i1	---NA---	1950									IPR001841 (SMART); IPR013083 (G3DSA:3.30.40.GENE3D); IPR001841 (PFAM); PTHR13139 (PANTHER); IPR001841 (PROSITE_PROFILES); SSF57850 (SUPERFAMILY)	no GO terms	no GO terms
[INTERPRO, NO-BLAST]	TRINITY_DN137_c0_g1_i1	---NA---	519									IPR003812 (G3DSA:1.10.3290.GENE3D); mobidb-lite (MOBIDB_LITE)	no GO terms	no GO terms
[INTERPRO, NO-BLAST]	TRINITY_DN13859_c0_g1_i1	---NA---	1022									no IPS match	no IPS match	no IPS match
[INTERPRO, NO-BLAST]	TRINITY_DN13868_c0_g1_i1	---NA---	793									no IPS match	no IPS match	no IPS match
[INTERPRO, NO-BLAST]	TRINITY_DN13869_c0_g1_i1	---NA---	1425									no IPS match	no IPS match	no IPS match
[INTERPRO, NO-BLAST]	TRINITY_DN13873_c0_g1_i1	---NA---	419									no IPS match	no IPS match	no IPS match
[INTERPRO, NO-BLAST]	TRINITY_DN13875_c0_g1_i1	---NA---	308									no IPS match	no IPS match	no IPS match
[INTERPRO, BLASTED, MAPPED, ANNOTATED]	TRINITY_DN13884_c0_g1_i1	Cysteine PRotease related	1943	20	1.28617e-42	58.05	2	F:GO:0008233; C:GO:0005764	F:peptidase activity; C:lysosome			IPR000668 (SMART); IPR000668 (PFAM); G3DSA:3.90.70.10 (GENE3D); IPR013128 (PANTHER); PTHR12411:SF420 (PANTHER); SSF54001 (SUPERFAMILY)	P:GO:0006508; F:GO:0008234	P:proteolysis; F:cysteine-type peptidase activity
[INTERPRO, BLASTED, MAPPED, ANNOTATED]	TRINITY_DN13893_c0_g1_i1	UNC-	1855	20	8.88345e-52	64.5	11	C:GO:0005634; F:GO:0003700; P:GO:0007416; P:GO:0048489; P:GO:0040011; P:GO:0050770; P:GO:0050803; P:GO:0006355; P:GO:0007400; C:GO:0030424; P:GO:0008039	C:nucleus; F:transcription factor activity, sequence-specific DNA binding; P:synapse assembly; P:synaptic vesicle transport; P:locomotion; P:regulation of axonogenesis; P:regulation of synapse structure or activity; P:regulation of transcription, DNA-templated; P:neuroblast fate determination; C:axon; P:synaptic target recognition			IPR001356 (SMART); IPR001356 (PFAM); G3DSA:1.10.10.60 (GENE3D); mobidb-lite (MOBIDB_LITE); mobidb-lite (MOBIDB_LITE); mobidb-lite (MOBIDB_LITE); mobidb-lite (MOBIDB_LITE); PTHR24329:SF427 (PANTHER); PTHR24329 (PANTHER); IPR001356 (PROSITE_PROFILES); IPR001356 (CDD); IPR009057 (SUPERFAMILY)	F:GO:0003677	F:DNA binding
[INTERPRO, NO-BLAST]	TRINITY_DN13899_c0_g1_i1	---NA---	1264									IPR000276 (SMART); G3DSA:1.20.1070.10 (GENE3D); IPR019424 (PFAM); cd14964 (CDD); SSF81321 (SUPERFAMILY)	F:GO:0004930; P:GO:0007186; C:GO:0016021	F:G-protein coupled receptor activity; P:G-protein coupled receptor signaling pathway; C:integral component of membrane
[INTERPRO, BLASTED, MAPPED]	TRINITY_DN13918_c0_g1_i1	RNA-binding 26 isoform X2	539	5	6.77658e-06	74.2	5	F:GO:0000166; F:GO:0003676; F:GO:0003723; F:GO:0046872; P:GO:0006397	F:nucleotide binding; F:nucleic acid binding; F:RNA binding; F:metal ion binding; P:mRNA processing			IPR000571 (G3DSA:4.10.1000.GENE3D); PTHR14398:SF3 (PANTHER); PTHR14398 (PANTHER); IPR000571 (PROSITE_PROFILES); IPR000571 (SUPERFAMILY)	F:GO:0046872	F:metal ion binding
[INTERPRO, BLASTED, MAPPED, ANNOTATED]	TRINITY_DN13920_c0_g1_i1	40s ribosomal s8	1554	20	3.46718e-59	62.7	3	C:GO:0030529; P:GO:0044699; P:GO:0009987	C:intracellular ribonucleoprotein complex; P:single-organism process; P:cellular process			IPR022309 (PFAM); mobidb-lite (MOBIDB_LITE); IPR001047 (PANTHER)	F:GO:0003735; C:GO:0005840; C:GO:0005622; P:GO:0006412	F:structural constituent of ribosome; C:ribosome; C:intracellular; P:translation
[INTERPRO, NO-BLAST]	TRINITY_DN13928_c0_g1_i1	---NA---	693									no IPS match	no IPS match	no IPS match
[INTERPRO, NO-BLAST]	TRINITY_DN13936_c0_g1_i1	---NA---	750									no IPS match	no IPS match	no IPS match
[INTERPRO, NO-BLAST]	TRINITY_DN13976_c0_g1_i1	---NA---	441									no IPS match	no IPS match	no IPS match
[INTERPRO, BLASTED, MAPPED, ANNOTATED]	TRINITY_DN13983_c0_g1_i1	Dehydrogenase and Transketolase domain containing	474	20	5.28864e-19	64.75	4	P:GO:0006091; F:GO:0016491; C:GO:0044444; P:GO:0044710	P:generation of precursor metabolites and energy; F:oxidoreductase activity; C:cytoplasmic part; P:single-organism metabolic process			G3DSA:1.10.287.1150 (GENE3D)	no GO terms	no GO terms
[INTERPRO, NO-BLAST]	TRINITY_DN13988_c0_g1_i1	---NA---	1092									no IPS match	no IPS match	no IPS match
[INTERPRO, NO-BLAST]	TRINITY_DN14016_c0_g1_i1	---NA---	318									no IPS match	no IPS match	no IPS match
[INTERPRO, BLASTED, MAPPED, ANNOTATED]	TRINITY_DN14020_c0_g1_i1	Zrt (ZRT) Irt-(IRT-) like Transporter	764	20	1.07665e-39	61.9	4	P:GO:0055085; C:GO:0016021; F:GO:0046873; P:GO:0030001	P:transmembrane transport; C:integral component of membrane; F:metal ion transmembrane transporter activity; P:metal ion transport			IPR003689 (PFAM); PTHR12191 (PANTHER); PTHR12191:SF20 (PANTHER)	P:GO:0055085; C:GO:0016020; F:GO:0046873; P:GO:0030001	P:transmembrane transport; C:membrane; F:metal ion transmembrane transporter activity; P:metal ion transport
[INTERPRO, BLASTED]	TRINITY_DN14030_c0_g1_i1	ran-binding 4	848	10	1.29848e-28	46.9						IPR003877 (PFAM); PTHR12864:SF31 (PANTHER); PTHR12864 (PANTHER); IPR001870 (PROSITE_PROFILES); cd12885 (CDD); IPR013320 (SUPERFAMILY)	F:GO:0005515	F:protein binding
[INTERPRO, NO-BLAST]	TRINITY_DN14032_c0_g1_i1	---NA---	296									no IPS match	no IPS match	no IPS match
[INTERPRO, NO-BLAST]	TRINITY_DN14033_c0_g1_i1	---NA---	478									G3DSA:2.160.10.10 (GENE3D); IPR013087 (PROSITE_PROFILES)	F:GO:0003676	F:nucleic acid binding
[INTERPRO, NO-BLAST]	TRINITY_DN14054_c0_g1_i1	---NA---	1060									mobidb-lite (MOBIDB_LITE)	no GO terms	no GO terms
[INTERPRO, NO-BLAST]	TRINITY_DN14075_c0_g1_i1	---NA---	1058									mobidb-lite (MOBIDB_LITE)	no GO terms	no GO terms
[INTERPRO, BLASTED]	TRINITY_DN14085_c0_g1_i1	isoform A	648	20	6.11955e-12	70.55						PTHR37475 (PANTHER)	no GO terms	no GO terms
[INTERPRO, BLASTED, MAPPED, ANNOTATED]	TRINITY_DN14093_c0_g1_i1	histone	568	20	3.31601e-39	78.25	2	C:GO:0005694; F:GO:0005488	C:chromosome; F:binding			IPR000164 (PRINTS); IPR000164 (SMART); G3DSA:1.10.20.10 (GENE3D); IPR007125 (PFAM); IPR000164 (PANTHER); PTHR11426:SF152 (PANTHER); IPR009072 (SUPERFAMILY)	F:GO:0003677; F:GO:0046982; C:GO:0000786	F:DNA binding; F:protein heterodimerization activity; C:nucleosome
[INTERPRO, BLASTED, MAPPED, ANNOTATED]	TRINITY_DN14102_c0_g1_i1	29kDa from Anisakis simplex	850	20	2.14369e-98	74.9	4	C:GO:0055120; F:GO:0003824; P:GO:0007275; C:GO:0031672	C:striated muscle dense body; F:catalytic activity; P:multicellular organism development; C:A band			no IPS match	no IPS match	no IPS match
[INTERPRO, NO-BLAST]	TRINITY_DN14117_c0_g1_i1	---NA---	958									IPR001878 (SMART); IPR001878 (G3DSA:4.10.60.GENE3D); IPR001878 (G3DSA:4.10.60.GENE3D); IPR001878 (PROSITE_PROFILES)	F:GO:0003676; F:GO:0008270	F:nucleic acid binding; F:zinc ion binding
[INTERPRO, NO-BLAST]	TRINITY_DN14119_c0_g1_i1	---NA---	213									no IPS match	no IPS match	no IPS match
[INTERPRO, NO-BLAST]	TRINITY_DN14128_c0_g1_i1	---NA---	618									mobidb-lite (MOBIDB_LITE)	no GO terms	no GO terms
[INTERPRO, BLASTED, MAPPED, ANNOTATED]	TRINITY_DN14132_c0_g1_i1	E3 ubiquitin- ligase RNF216-like	1581	20	6.79211e-34	51.55	3	P:GO:0044267; C:GO:0044424; P:GO:0050789	P:cellular protein metabolic process; C:intracellular part; P:regulation of biological process			G3DSA:2.20.25.20 (GENE3D); mobidb-lite (MOBIDB_LITE); PTHR22770 (PANTHER); PTHR22770:SF38 (PANTHER); SSF57850 (SUPERFAMILY); SSF57850 (SUPERFAMILY)	no GO terms	no GO terms
[INTERPRO, NO-BLAST]	TRINITY_DN14184_c0_g1_i1	---NA---	1102									mobidb-lite (MOBIDB_LITE)	no GO terms	no GO terms
[INTERPRO, NO-BLAST]	TRINITY_DN14197_c0_g1_i1	---NA---	385									no IPS match	no IPS match	no IPS match
[INTERPRO, BLASTED, MAPPED, ANNOTATED]	TRINITY_DN14199_c0_g1_i1	mechanosensory 2-like	1205	20	1.17748e-75	80.4	1	C:GO:0016021	C:integral component of membrane			IPR001972 (PRINTS); IPR001107 (SMART); IPR001107 (PFAM); mobidb-lite (MOBIDB_LITE); mobidb-lite (MOBIDB_LITE); PTHR10264:SF99 (PANTHER); PTHR10264 (PANTHER); IPR001107 (SUPERFAMILY)	C:GO:0016020	C:membrane
[INTERPRO, NO-BLAST]	TRINITY_DN14202_c0_g1_i1	---NA---	676									no IPS match	no IPS match	no IPS match
[INTERPRO, BLASTED, MAPPED]	TRINITY_DN14228_c0_g1_i1	metallo ase inhibitor	1008	3	2.4938e-07	52	3	P:GO:0010951; F:GO:0008191; C:GO:0005576	P:negative regulation of endopeptidase activity; F:metalloendopeptidase inhibitor activity; C:extracellular region			G3DSA:2.40.50.120 (GENE3D); IPR001820 (PFAM); IPR001134 (PROSITE_PROFILES); IPR008993 (SUPERFAMILY)	F:GO:0005515; F:GO:0008191	F:protein binding; F:metalloendopeptidase inhibitor activity
[INTERPRO, BLASTED, MAPPED, ANNOTATED]	TRINITY_DN14230_c0_g1_i1	Probable RNA methyltransferase	1972	20	1.79821e-55	70.6	2	P:GO:0008152; F:GO:0016740	P:metabolic process; F:transferase activity			G3DSA:1.10.110.10 (GENE3D); IPR010675 (PFAM); G3DSA:3.40.50.150 (GENE3D); mobidb-lite (MOBIDB_LITE); mobidb-lite (MOBIDB_LITE); PTHR12315:SF4 (PANTHER); PTHR12315 (PANTHER); IPR024160 (PROSITE_PROFILES); cd02440 (CDD); IPR029063 (SUPERFAMILY)	F:GO:0008168	F:methyltransferase activity
[INTERPRO, BLASTED, MAPPED, ANNOTATED]	TRINITY_DN14243_c0_g1_i1	nematode cuticle collagen domain	1007	20	1.84009e-24	63.1	1	P:GO:0050896	P:response to stimulus			IPR002486 (SMART); IPR002486 (PFAM); IPR008160 (PFAM); mobidb-lite (MOBIDB_LITE); mobidb-lite (MOBIDB_LITE); PTHR24023:SF697 (PANTHER); PTHR24023 (PANTHER)	F:GO:0042302	F:structural constituent of cuticle
[INTERPRO, NO-BLAST]	TRINITY_DN14244_c0_g1_i1	---NA---	300									no IPS match	no IPS match	no IPS match
[INTERPRO, NO-BLAST]	TRINITY_DN14249_c0_g1_i1	---NA---	903									no IPS match	no IPS match	no IPS match
[INTERPRO, BLASTED, MAPPED, ANNOTATED]	TRINITY_DN14264_c0_g1_i1	db module family	890	20	8.17946e-74	76.4	1	C:GO:0016021	C:integral component of membrane			IPR002602 (PFAM); PTHR21679 (PANTHER)	no GO terms	no GO terms
[INTERPRO, NO-BLAST]	TRINITY_DN14268_c0_g1_i1	---NA---	498									mobidb-lite (MOBIDB_LITE)	no GO terms	no GO terms
[INTERPRO, BLASTED, MAPPED, ANNOTATED]	TRINITY_DN14270_c0_g1_i1	Tudor domain containing	1263	20	1.97748e-29	46.25	1	C:GO:0044424	C:intracellular part			IPR035437 (G3DSA:2.40.50.GENE3D); G3DSA:2.30.30.140 (GENE3D); mobidb-lite (MOBIDB_LITE); PTHR22948:SF36 (PANTHER); PTHR22948 (PANTHER); SSF63748 (SUPERFAMILY)	no GO terms	no GO terms
[INTERPRO, BLASTED, MAPPED, ANNOTATED]	TRINITY_DN14273_c0_g1_i1	60S ribosomal L21	516	20	1.07421e-79	79.25	6	F:GO:0003735; P:GO:0007275; C:GO:0022625; P:GO:0044763; P:GO:0000003; P:GO:0006412	F:structural constituent of ribosome; P:multicellular organism development; C:cytosolic large ribosomal subunit; P:single-organism cellular process; P:reproduction; P:translation			IPR001147 (G3DSA:2.30.30.GENE3D); IPR001147 (PFAM); IPR001147 (PANTHER); IPR008991 (SUPERFAMILY)	F:GO:0003735; C:GO:0005840; C:GO:0005622; P:GO:0006412	F:structural constituent of ribosome; C:ribosome; C:intracellular; P:translation
[INTERPRO, NO-BLAST]	TRINITY_DN14275_c0_g1_i1	---NA---	354									no IPS match	no IPS match	no IPS match
[INTERPRO, NO-BLAST]	TRINITY_DN14279_c0_g1_i1	---NA---	1397									mobidb-lite (MOBIDB_LITE)	no GO terms	no GO terms
[INTERPRO, NO-BLAST]	TRINITY_DN14280_c0_g1_i1	---NA---	773									no IPS match	no IPS match	no IPS match
[INTERPRO, NO-BLAST]	TRINITY_DN14281_c0_g1_i1	---NA---	324									no IPS match	no IPS match	no IPS match
[INTERPRO, NO-BLAST]	TRINITY_DN14282_c0_g1_i1	---NA---	508									mobidb-lite (MOBIDB_LITE); mobidb-lite (MOBIDB_LITE)	no GO terms	no GO terms
[INTERPRO, NO-BLAST]	TRINITY_DN14304_c0_g1_i1	---NA---	415									no IPS match	no IPS match	no IPS match
[INTERPRO, BLASTED, MAPPED, ANNOTATED]	TRINITY_DN14314_c0_g1_i1	pre-mrna-splicing factor atp-dependent rna helicase mog-5	742	20	5.48701e-117	90.6	3	F:GO:0003676; F:GO:0005524; F:GO:0008026	F:nucleic acid binding; F:ATP binding; F:ATP-dependent helicase activity	EC:3.6.1.3; EC:3.6.1.15	Adenosinetriphosphatase; Nucleoside-triphosphate phosphatase	IPR011709 (PFAM); PTHR18934:SF174 (PANTHER); PTHR18934 (PANTHER)	no GO terms	no GO terms
[INTERPRO, NO-BLAST]	TRINITY_DN14334_c0_g1_i1	---NA---	203									no IPS match	no IPS match	no IPS match
[INTERPRO, NO-BLAST]	TRINITY_DN14355_c0_g1_i1	---NA---	1216									mobidb-lite (MOBIDB_LITE)	no GO terms	no GO terms
[INTERPRO, BLASTED, MAPPED, ANNOTATED]	TRINITY_DN14378_c0_g1_i1	Forkhead box	2598	20	1.59922e-42	77.7	4	C:GO:0005634; P:GO:0006355; F:GO:0043565; F:GO:0000981	C:nucleus; P:regulation of transcription, DNA-templated; F:sequence-specific DNA binding; F:RNA polymerase II transcription factor activity, sequence-specific DNA binding			IPR001766 (PRINTS); IPR001766 (SMART); IPR011991 (G3DSA:1.10.10.GENE3D); IPR001766 (PFAM); mobidb-lite (MOBIDB_LITE); PTHR11829:SF307 (PANTHER); PTHR11829 (PANTHER); IPR001766 (PROSITE_PROFILES); cd00059 (CDD); IPR011991 (SUPERFAMILY)	F:GO:0003700; P:GO:0006355; F:GO:0043565	F:transcription factor activity, sequence-specific DNA binding; P:regulation of transcription, DNA-templated; F:sequence-specific DNA binding
[INTERPRO, NO-BLAST]	TRINITY_DN14418_c0_g1_i1	---NA---	984									mobidb-lite (MOBIDB_LITE); PTHR11915:SF361 (PANTHER); PTHR11915 (PANTHER)	no GO terms	no GO terms
[INTERPRO, NO-BLAST]	TRINITY_DN14452_c0_g1_i1	---NA---	490									IPR015940 (PFAM); G3DSA:1.10.8.10 (GENE3D); IPR009060 (SUPERFAMILY)	F:GO:0005515	F:protein binding
[INTERPRO, BLASTED, MAPPED, ANNOTATED]	TRINITY_DN14467_c0_g1_i1	alpha-aminoadipic semialdehyde dehydrogenase	229	20	4.02886e-12	71	3	P:GO:0048513; P:GO:0055114; F:GO:0016620	P:animal organ development; P:oxidation-reduction process; F:oxidoreductase activity, acting on the aldehyde or oxo group of donors, NAD or NADP as acceptor			no IPS match	no IPS match	no IPS match
[INTERPRO, BLASTED, MAPPED, ANNOTATED]	TRINITY_DN14470_c0_g1_i1	zinc finger 862-like	239	20	1.81791e-11	70.8	2	F:GO:0003676; F:GO:0046983	F:nucleic acid binding; F:protein dimerization activity			IPR008906 (PFAM); IPR012337 (SUPERFAMILY)	F:GO:0003676; F:GO:0046983	F:nucleic acid binding; F:protein dimerization activity
[INTERPRO, BLASTED]	TRINITY_DN14475_c0_g1_i1	hypothetical protein NIES3275_65000	1205	1	5.45769e-06	60						G3DSA:1.20.120.330 (GENE3D); mobidb-lite (MOBIDB_LITE)	no GO terms	no GO terms
[INTERPRO, BLASTED, MAPPED, ANNOTATED]	TRINITY_DN14481_c1_g1_i1	ribosomal L18p L5e family	963	20	5.35056e-80	75.1	8	F:GO:0003735; P:GO:0007275; C:GO:0016020; F:GO:0008097; C:GO:0022625; P:GO:0000027; P:GO:0000003; P:GO:0006412	F:structural constituent of ribosome; P:multicellular organism development; C:membrane; F:5S rRNA binding; C:cytosolic large ribosomal subunit; P:ribosomal large subunit assembly; P:reproduction; P:translation			IPR005485 (PRINTS); IPR025607 (PFAM); G3DSA:3.30.420.100 (GENE3D); IPR005485 (PFAM); mobidb-lite (MOBIDB_LITE); IPR005485 (PANTHER); cd00432 (CDD); SSF53137 (SUPERFAMILY)	F:GO:0003735; F:GO:0008097; C:GO:0005840; C:GO:0005622; P:GO:0006412	F:structural constituent of ribosome; F:5S rRNA binding; C:ribosome; C:intracellular; P:translation
[INTERPRO, BLASTED, MAPPED, ANNOTATED]	TRINITY_DN14530_c0_g1_i1	mitochondrial-like ATP synthase lipid-binding	859	20	3.9294e-24	86.2	9	C:GO:0000276; P:GO:0015991; P:GO:0002119; P:GO:0009792; C:GO:0016021; F:GO:0008289; P:GO:0006898; P:GO:0015986; F:GO:0046933	C:mitochondrial proton-transporting ATP synthase complex, coupling factor F(o); P:ATP hydrolysis coupled proton transport; P:nematode larval development; P:embryo development ending in birth or egg hatching; C:integral component of membrane; F:lipid binding; P:receptor-mediated endocytosis; P:ATP synthesis coupled proton transport; F:proton-transporting ATP synthase activity, rotational mechanism	EC:3.6.1.3; EC:3.6.1.15	Adenosinetriphosphatase; Nucleoside-triphosphate phosphatase	IPR000454 (PRINTS); IPR002379 (PFAM); IPR002379 (G3DSA:1.20.20.GENE3D); PTHR10031:SF17 (PANTHER); IPR000454 (PANTHER); IPR002379 (SUPERFAMILY)	F:GO:0015078; C:GO:0033177; P:GO:0015991; C:GO:0045263; P:GO:0015986	F:hydrogen ion transmembrane transporter activity; C:proton-transporting two-sector ATPase complex, proton-transporting domain; P:ATP hydrolysis coupled proton transport; C:proton-transporting ATP synthase complex, coupling factor F(o); P:ATP synthesis coupled proton transport
[INTERPRO, BLASTED, MAPPED]	TRINITY_DN14573_c0_g1_i1	argonaute wago-1	3098	20	1.03949e-141	47.8	5	F:GO:0003676; P:GO:0007275; F:GO:0017151; C:GO:0043186; P:GO:0031047	F:nucleic acid binding; P:multicellular organism development; F:DEAD/H-box RNA helicase binding; C:P granule; P:gene silencing by RNA			IPR003100 (SMART); IPR003165 (SMART); IPR003165 (PFAM); G3DSA:2.170.260.10 (GENE3D); G3DSA:3.40.50.2300 (GENE3D); IPR012337 (G3DSA:3.30.420.GENE3D); IPR003100 (PFAM); mobidb-lite (MOBIDB_LITE); PTHR22891 (PANTHER); PTHR22891:SF66 (PANTHER); IPR003100 (PROSITE_PROFILES); IPR003165 (PROSITE_PROFILES); cd02826 (CDD); cd02846 (CDD); IPR003100 (SUPERFAMILY); IPR012337 (SUPERFAMILY)	F:GO:0003676; F:GO:0005515	F:nucleic acid binding; F:protein binding
[INTERPRO, BLASTED, MAPPED]	TRINITY_DN14611_c0_g1_i1	Helix-loop-helix DNA-binding domain	956	10	8.30059e-13	58	2	F:GO:0003677; F:GO:0046983	F:DNA binding; F:protein dimerization activity			IPR011598 (SMART); IPR011598 (G3DSA:4.10.280.GENE3D); IPR011598 (PFAM); mobidb-lite (MOBIDB_LITE); mobidb-lite (MOBIDB_LITE); PTHR11969:SF30 (PANTHER); PTHR11969 (PANTHER); IPR011598 (PROSITE_PROFILES); IPR011598 (CDD); IPR011598 (SUPERFAMILY)	F:GO:0046983	F:protein dimerization activity
[INTERPRO, NO-BLAST]	TRINITY_DN14614_c0_g1_i1	---NA---	305									no IPS match	no IPS match	no IPS match
[INTERPRO, NO-BLAST]	TRINITY_DN14617_c0_g1_i1	---NA---	1746									IPR016179 (G3DSA:1.10.100.GENE3D); mobidb-lite (MOBIDB_LITE); mobidb-lite (MOBIDB_LITE)	C:GO:0005576; F:GO:0005179	C:extracellular region; F:hormone activity
[INTERPRO, NO-BLAST]	TRINITY_DN14624_c0_g1_i1	---NA---	358									no IPS match	no IPS match	no IPS match
[INTERPRO, NO-BLAST]	TRINITY_DN14628_c0_g1_i1	---NA---	598									no IPS match	no IPS match	no IPS match
[INTERPRO, BLASTED, MAPPED, ANNOTATED]	TRINITY_DN14635_c0_g1_i1	Not1 CCR4-Not complex component	1020	20	1.34099e-112	77.25	9	C:GO:0005634; P:GO:0007275; C:GO:0016020; C:GO:0000932; P:GO:0006355; C:GO:0030015; P:GO:0017148; P:GO:0000003; P:GO:0000288	C:nucleus; P:multicellular organism development; C:membrane; C:P-body; P:regulation of transcription, DNA-templated; C:CCR4-NOT core complex; P:negative regulation of translation; P:reproduction; P:nuclear-transcribed mRNA catabolic process, deadenylation-dependent decay			IPR012270 (PIRSF); IPR007207 (PFAM); mobidb-lite (MOBIDB_LITE); mobidb-lite (MOBIDB_LITE); mobidb-lite (MOBIDB_LITE); PTHR23326 (PANTHER); PTHR23326:SF7 (PANTHER)	C:GO:0005634; P:GO:0006355; C:GO:0030015	C:nucleus; P:regulation of transcription, DNA-templated; C:CCR4-NOT core complex
[INTERPRO, NO-BLAST]	TRINITY_DN14643_c1_g1_i1	---NA---	729									mobidb-lite (MOBIDB_LITE)	no GO terms	no GO terms
[INTERPRO, BLASTED, MAPPED]	TRINITY_DN14645_c0_g1_i1	Lactosylceramide 1,3-N-acetyl-beta-D-	1078	20	2.51012e-51	52.65	10	F:GO:0016757; P:GO:0002119; P:GO:0040011; C:GO:0016020; C:GO:0016021; P:GO:0006486; F:GO:0008378; C:GO:0005794; F:GO:0016740; P:GO:0040018	F:transferase activity, transferring glycosyl groups; P:nematode larval development; P:locomotion; C:membrane; C:integral component of membrane; P:protein glycosylation; F:galactosyltransferase activity; C:Golgi apparatus; F:transferase activity; P:positive regulation of multicellular organism growth			no IPS match	no IPS match	no IPS match
[INTERPRO, NO-BLAST]	TRINITY_DN14654_c0_g1_i1	---NA---	744									no IPS match	no IPS match	no IPS match
[INTERPRO, NO-BLAST]	TRINITY_DN14657_c0_g1_i1	---NA---	406									IPR021109 (G3DSA:2.40.70.GENE3D); IPR019103 (PFAM)	F:GO:0004190; P:GO:0006508	F:aspartic-type endopeptidase activity; P:proteolysis
[INTERPRO, BLASTED, MAPPED]	TRINITY_DN14666_c0_g1_i1	phosphatase PTC7	782	20	5.02445e-20	66.55	3	F:GO:0003824; C:GO:0016020; C:GO:0016021	F:catalytic activity; C:membrane; C:integral component of membrane			IPR001932 (G3DSA:3.60.40.GENE3D); PTHR12320 (PANTHER); PTHR12320:SF33 (PANTHER); IPR001932 (SUPERFAMILY)	F:GO:0003824	F:catalytic activity
[INTERPRO, NO-BLAST]	TRINITY_DN14668_c0_g1_i1	---NA---	606									no IPS match	no IPS match	no IPS match
[INTERPRO, NO-BLAST]	TRINITY_DN14669_c0_g1_i1	---NA---	262									no IPS match	no IPS match	no IPS match
[INTERPRO, NO-BLAST]	TRINITY_DN14671_c0_g1_i1	---NA---	228									no IPS match	no IPS match	no IPS match
[INTERPRO, BLASTED, MAPPED]	TRINITY_DN14674_c0_g1_i1	Disks large-associated 1	704	20	5.38171e-08	64.1	1	P:GO:0023052	P:signaling			IPR005026 (PFAM); PTHR12353 (PANTHER); PTHR12353:SF23 (PANTHER)	P:GO:0023052	P:signaling
[INTERPRO, NO-BLAST]	TRINITY_DN14685_c0_g1_i1	---NA---	779									G3DSA:3.90.20.10 (GENE3D); G3DSA:1.20.5.110 (GENE3D)	no GO terms	no GO terms
[INTERPRO, NO-BLAST]	TRINITY_DN14690_c0_g1_i1	---NA---	296									no IPS match	no IPS match	no IPS match
[INTERPRO, NO-BLAST]	TRINITY_DN14710_c0_g1_i1	---NA---	517									no IPS match	no IPS match	no IPS match
[INTERPRO, BLASTED, MAPPED]	TRINITY_DN14722_c0_g1_i1	Serpentine class T	1303	20	6.7723e-50	55.7	3	P:GO:0019915; C:GO:0016020; C:GO:0016021	P:lipid storage; C:membrane; C:integral component of membrane			IPR019425 (PFAM); G3DSA:1.20.1070.10 (GENE3D); PTHR23021 (PANTHER); SSF81321 (SUPERFAMILY)	no GO terms	no GO terms
[INTERPRO, NO-BLAST]	TRINITY_DN14724_c0_g1_i1	---NA---	256									mobidb-lite (MOBIDB_LITE)	no GO terms	no GO terms
[INTERPRO, BLASTED, MAPPED, ANNOTATED]	TRINITY_DN14730_c0_g1_i1	collagen triple helix repeat	1803	20	5.87893e-20	63.75	4	C:GO:0048471; C:GO:0032154; C:GO:0016020; C:GO:0060108	C:perinuclear region of cytoplasm; C:cleavage furrow; C:membrane; C:annular furrow extracellular matrix			G3DSA:2.160.20.50 (GENE3D); IPR008160 (PFAM); mobidb-lite (MOBIDB_LITE); mobidb-lite (MOBIDB_LITE); PTHR24023 (PANTHER); PTHR24023:SF675 (PANTHER)	no GO terms	no GO terms
[INTERPRO, NO-BLAST]	TRINITY_DN14753_c0_g1_i1	---NA---	489									mobidb-lite (MOBIDB_LITE)	no GO terms	no GO terms
[INTERPRO, NO-BLAST]	TRINITY_DN14754_c0_g1_i1	---NA---	662									no IPS match	no IPS match	no IPS match
[INTERPRO, NO-BLAST]	TRINITY_DN14755_c0_g1_i1	---NA---	748									mobidb-lite (MOBIDB_LITE)	no GO terms	no GO terms
[INTERPRO, NO-BLAST]	TRINITY_DN14762_c0_g1_i1	---NA---	1548									mobidb-lite (MOBIDB_LITE)	no GO terms	no GO terms
[INTERPRO, NO-BLAST]	TRINITY_DN14765_c0_g1_i1	---NA---	1014									no IPS match	no IPS match	no IPS match
[INTERPRO, BLASTED, MAPPED, ANNOTATED]	TRINITY_DN14766_c0_g1_i1	Moulting cycle MLT-10 family-containing	2403	20	1.52551e-29	48.85	1	P:GO:0044699	P:single-organism process			mobidb-lite (MOBIDB_LITE); mobidb-lite (MOBIDB_LITE); PTHR21523 (PANTHER); PTHR21523:SF23 (PANTHER)	no GO terms	no GO terms
[INTERPRO, NO-BLAST]	TRINITY_DN14767_c0_g1_i1	---NA---	686									no IPS match	no IPS match	no IPS match
[INTERPRO, NO-BLAST]	TRINITY_DN14772_c0_g1_i1	---NA---	559									no IPS match	no IPS match	no IPS match
[INTERPRO, BLASTED, MAPPED, ANNOTATED]	TRINITY_DN14777_c0_g1_i1	Ras-related Rab-33	1433	20	5.12295e-82	73.95	4	F:GO:0005525; P:GO:0007264; P:GO:2000785; C:GO:0005622	F:GTP binding; P:small GTPase mediated signal transduction; P:regulation of autophagosome assembly; C:intracellular			PR00449 (PRINTS); SM00174 (SMART); SM00173 (SMART); SM00175 (SMART); IPR001806 (PFAM); G3DSA:3.40.50.300 (GENE3D); PTHR24073 (PANTHER); PTHR24073:SF667 (PANTHER); PS51419 (PROSITE_PROFILES); IPR027417 (SUPERFAMILY)	F:GO:0005525; F:GO:0003924	F:GTP binding; F:GTPase activity
[INTERPRO, NO-BLAST]	TRINITY_DN14794_c0_g1_i1	---NA---	1421									mobidb-lite (MOBIDB_LITE); mobidb-lite (MOBIDB_LITE)	no GO terms	no GO terms
[INTERPRO, NO-BLAST]	TRINITY_DN14811_c0_g1_i1	---NA---	930									G3DSA:1.20.5.340 (GENE3D)	no GO terms	no GO terms
[INTERPRO, NO-BLAST]	TRINITY_DN14812_c0_g1_i1	---NA---	445									no IPS match	no IPS match	no IPS match
[INTERPRO, NO-BLAST]	TRINITY_DN14814_c0_g1_i1	---NA---	605									no IPS match	no IPS match	no IPS match
[INTERPRO, NO-BLAST]	TRINITY_DN14819_c0_g1_i1	---NA---	489									no IPS match	no IPS match	no IPS match
[INTERPRO, NO-BLAST]	TRINITY_DN14828_c0_g1_i1	---NA---	1214									mobidb-lite (MOBIDB_LITE); mobidb-lite (MOBIDB_LITE); mobidb-lite (MOBIDB_LITE)	no GO terms	no GO terms
[INTERPRO, BLASTED]	TRINITY_DN14834_c0_g1_i1	hypothetical protein Tcan_14643	982	3	2.72338e-11	46						no IPS match	no IPS match	no IPS match
[INTERPRO, NO-BLAST]	TRINITY_DN14845_c0_g1_i1	---NA---	607									no IPS match	no IPS match	no IPS match
[INTERPRO, NO-BLAST]	TRINITY_DN14848_c0_g1_i1	---NA---	631									no IPS match	no IPS match	no IPS match
[INTERPRO, NO-BLAST]	TRINITY_DN14852_c0_g1_i1	---NA---	769									mobidb-lite (MOBIDB_LITE)	no GO terms	no GO terms
[INTERPRO, NO-BLAST]	TRINITY_DN14876_c0_g1_i1	---NA---	325									mobidb-lite (MOBIDB_LITE)	no GO terms	no GO terms
[INTERPRO, NO-BLAST]	TRINITY_DN14879_c0_g1_i1	---NA---	447									mobidb-lite (MOBIDB_LITE)	no GO terms	no GO terms
[INTERPRO, NO-BLAST]	TRINITY_DN14888_c0_g1_i1	---NA---	643									no IPS match	no IPS match	no IPS match
[INTERPRO, NO-BLAST]	TRINITY_DN14889_c0_g1_i1	---NA---	222									mobidb-lite (MOBIDB_LITE)	no GO terms	no GO terms
[INTERPRO, NO-BLAST]	TRINITY_DN14892_c0_g1_i1	---NA---	211									no IPS match	no IPS match	no IPS match
[INTERPRO, NO-BLAST]	TRINITY_DN14897_c0_g1_i1	---NA---	250									no IPS match	no IPS match	no IPS match
[INTERPRO, NO-BLAST]	TRINITY_DN14913_c0_g1_i1	---NA---	570									no IPS match	no IPS match	no IPS match
[INTERPRO, NO-BLAST]	TRINITY_DN14914_c0_g1_i1	---NA---	316									no IPS match	no IPS match	no IPS match
[INTERPRO, BLASTED, MAPPED]	TRINITY_DN14959_c0_g1_i1	PPIC-type PPIASE domain	955	20	1.34258e-56	63.95	3	F:GO:0003755; P:GO:0000413; F:GO:0016853	F:peptidyl-prolyl cis-trans isomerase activity; P:protein peptidyl-prolyl isomerization; F:isomerase activity			G3DSA:3.10.50.40 (GENE3D); G3DSA:2.20.70.10 (GENE3D); G3DSA:2.20.70.10 (GENE3D); IPR000297 (PFAM); mobidb-lite (MOBIDB_LITE); PTHR10657:SF22 (PANTHER); PTHR10657 (PANTHER); IPR001202 (PROSITE_PROFILES); IPR000297 (PROSITE_PROFILES); IPR001202 (CDD); IPR001202 (SUPERFAMILY); SSF54534 (SUPERFAMILY)	F:GO:0005515; F:GO:0016853	F:protein binding; F:isomerase activity
[INTERPRO, BLASTED, MAPPED]	TRINITY_DN14969_c0_g1_i1	7TM GPCR domain containing	1365	20	1.53464e-20	49.9	4	F:GO:0004930; P:GO:0007186; C:GO:0016020; C:GO:0016021	F:G-protein coupled receptor activity; P:G-protein coupled receptor signaling pathway; C:membrane; C:integral component of membrane			IPR019430 (PFAM); G3DSA:1.20.1070.10 (GENE3D); PTHR22718 (PANTHER); PTHR22718:SF27 (PANTHER); SSF81321 (SUPERFAMILY)	no GO terms	no GO terms
[INTERPRO, NO-BLAST]	TRINITY_DN14986_c0_g1_i1	---NA---	1198									IPR000210 (SMART); IPR000210 (PFAM); IPR008974 (G3DSA:2.60.210.GENE3D); IPR002083 (PFAM); G3DSA:3.30.710.10 (GENE3D); PTHR22744 (PANTHER); IPR000210 (PROSITE_PROFILES); IPR002083 (PROSITE_PROFILES); cd00121 (CDD); IPR011333 (SUPERFAMILY); IPR008974 (SUPERFAMILY)	F:GO:0005515	F:protein binding
[INTERPRO, BLASTED, MAPPED, ANNOTATED]	TRINITY_DN15014_c0_g1_i1	NAC domain	706	20	6.31924e-78	89.8	13	P:GO:0040035; P:GO:0006351; P:GO:0009792; P:GO:0010171; P:GO:0006355; P:GO:0006898; P:GO:0006950; P:GO:0040039; C:GO:0005634; F:GO:0005515; P:GO:0008219; P:GO:0043066; C:GO:0005739	P:hermaphrodite genitalia development; P:transcription, DNA-templated; P:embryo development ending in birth or egg hatching; P:body morphogenesis; P:regulation of transcription, DNA-templated; P:receptor-mediated endocytosis; P:response to stress; P:inductive cell migration; C:nucleus; F:protein binding; P:cell death; P:negative regulation of apoptotic process; C:mitochondrion			IPR002715 (SMART); IPR002715 (PFAM); mobidb-lite (MOBIDB_LITE); mobidb-lite (MOBIDB_LITE); PTHR10351 (PANTHER); PTHR10351:SF57 (PANTHER); IPR002715 (PROSITE_PROFILES)	no GO terms	no GO terms
[INTERPRO, NO-BLAST]	TRINITY_DN15027_c0_g1_i1	---NA---	250									no IPS match	no IPS match	no IPS match
[INTERPRO, NO-BLAST]	TRINITY_DN15028_c0_g1_i1	---NA---	226									no IPS match	no IPS match	no IPS match
[INTERPRO, BLASTED, MAPPED, ANNOTATED]	TRINITY_DN15029_c0_g1_i1	Nuclear nucleic acid-binding C1D	599	20	2.09509e-14	66.3	2	F:GO:0005488; C:GO:0044424	F:binding; C:intracellular part			PTHR15341:SF5 (PANTHER); IPR011082 (PANTHER)	no GO terms	no GO terms
[INTERPRO, BLASTED, MAPPED, ANNOTATED]	TRINITY_DN15032_c0_g1_i1	Thioredoxin domain-containing 12	1009	20	3.58913e-65	82.95	4	C:GO:0016021; P:GO:0030154; P:GO:0060548; C:GO:0005783	C:integral component of membrane; P:cell differentiation; P:negative regulation of cell death; C:endoplasmic reticulum			G3DSA:3.40.30.10 (GENE3D); PF13899 (PFAM); mobidb-lite (MOBIDB_LITE); PTHR15337:SF16 (PANTHER); PTHR15337 (PANTHER); IPR013766 (PROSITE_PROFILES); cd02959 (CDD); IPR012336 (SUPERFAMILY)	P:GO:0045454	P:cell redox homeostasis
[INTERPRO, NO-BLAST]	TRINITY_DN15033_c0_g1_i1	---NA---	324									no IPS match	no IPS match	no IPS match
[INTERPRO, NO-BLAST]	TRINITY_DN15043_c0_g1_i1	---NA---	276									no IPS match	no IPS match	no IPS match
[INTERPRO, BLASTED, MAPPED, ANNOTATED]	TRINITY_DN15052_c0_g1_i1	E3 ubiquitin- ligase DZIP3 isoform X1	353	20	5.73041e-08	54.7	2	P:GO:0044267; F:GO:0005488	P:cellular protein metabolic process; F:binding			IPR001841 (SMART); IPR001841 (PFAM); IPR013083 (G3DSA:3.30.40.GENE3D); PTHR22763 (PANTHER); IPR001841 (PROSITE_PROFILES); SSF57850 (SUPERFAMILY)	no GO terms	no GO terms
[INTERPRO, BLASTED, MAPPED]	TRINITY_DN15056_c0_g1_i1	von Willebrand factor type D domain	690	20	3.48656e-17	54.7	5	P:GO:0006869; F:GO:0005319; P:GO:0006886; F:GO:0008536; C:GO:0005622	P:lipid transport; F:lipid transporter activity; P:intracellular protein transport; F:Ran GTPase binding; C:intracellular			IPR015816 (G3DSA:2.30.230.GENE3D); IPR001747 (PFAM); mobidb-lite (MOBIDB_LITE); IPR015819 (SUPERFAMILY)	P:GO:0006869; F:GO:0005319	P:lipid transport; F:lipid transporter activity
[INTERPRO, NO-BLAST]	TRINITY_DN15071_c0_g1_i1	---NA---	240									no IPS match	no IPS match	no IPS match
[INTERPRO, NO-BLAST]	TRINITY_DN15082_c0_g1_i1	---NA---	271									no IPS match	no IPS match	no IPS match
[INTERPRO, NO-BLAST]	TRINITY_DN15103_c0_g1_i1	---NA---	273									no IPS match	no IPS match	no IPS match
[INTERPRO, BLASTED, MAPPED, ANNOTATED]	TRINITY_DN15110_c0_g1_i1	transport Sec61 subunit alpha isoform	1689	20	0	96	5	P:GO:0009792; P:GO:0006915; P:GO:0015031; C:GO:0016021; P:GO:0000003	P:embryo development ending in birth or egg hatching; P:apoptotic process; P:protein transport; C:integral component of membrane; P:reproduction			G3DSA:1.10.3370.10 (GENE3D); IPR002208 (PFAM); IPR002208 (TIGRFAM); IPR019561 (PFAM); IPR002208 (PIRSF); PTHR10906:SF15 (PANTHER); IPR002208 (PANTHER); IPR023201 (SUPERFAMILY)	C:GO:0016020; P:GO:0015031	C:membrane; P:protein transport
[INTERPRO, NO-BLAST]	TRINITY_DN15119_c0_g1_i1	---NA---	633									no IPS match	no IPS match	no IPS match
[INTERPRO, NO-BLAST]	TRINITY_DN15120_c0_g1_i1	---NA---	1152									mobidb-lite (MOBIDB_LITE); mobidb-lite (MOBIDB_LITE); mobidb-lite (MOBIDB_LITE)	no GO terms	no GO terms
[INTERPRO, NO-BLAST]	TRINITY_DN15137_c0_g1_i1	---NA---	585									mobidb-lite (MOBIDB_LITE)	no GO terms	no GO terms
[INTERPRO, BLASTED, MAPPED, ANNOTATED]	TRINITY_DN15140_c0_g1_i1	small subunit ribosomal	855	20	9.50942e-150	90.15	3	F:GO:0003735; C:GO:0022627; P:GO:0006412	F:structural constituent of ribosome; C:cytosolic small ribosomal subunit; P:translation			IPR001593 (SMART); IPR001593 (PFAM); IPR001593 (PTHR11830:PANTHER); PTHR11830 (PANTHER); IPR027500 (HAMAP)	F:GO:0003735; C:GO:0005840; C:GO:0005622; P:GO:0006412	F:structural constituent of ribosome; C:ribosome; C:intracellular; P:translation
[INTERPRO, NO-BLAST]	TRINITY_DN15141_c0_g1_i1	---NA---	1347									mobidb-lite (MOBIDB_LITE)	no GO terms	no GO terms
[INTERPRO, BLASTED, MAPPED]	TRINITY_DN15145_c0_g1_i1	rhodopsin- 7TM domain and 7TM olfactory receptor chemoreceptor Srsx family-containing	1453	20	3.45655e-32	50.75	4	F:GO:0004930; P:GO:0007186; C:GO:0016020; C:GO:0016021	F:G-protein coupled receptor activity; P:G-protein coupled receptor signaling pathway; C:membrane; C:integral component of membrane			G3DSA:1.20.1070.10 (GENE3D); mobidb-lite (MOBIDB_LITE); PTHR23360 (PANTHER); PTHR23360:SF36 (PANTHER); SSF81321 (SUPERFAMILY)	no GO terms	no GO terms
[INTERPRO, NO-BLAST]	TRINITY_DN15149_c0_g1_i1	---NA---	387									no IPS match	no IPS match	no IPS match
[INTERPRO, NO-BLAST]	TRINITY_DN15159_c0_g1_i1	---NA---	814									no IPS match	no IPS match	no IPS match
[INTERPRO, BLASTED]	TRINITY_DN15161_c0_g1_i1	gland G19B10	1458	1	1.33355e-20	56						no IPS match	no IPS match	no IPS match
[INTERPRO, BLASTED, MAPPED]	TRINITY_DN15167_c0_g1_i1	Glycine cleavage system H mitochondrial	1419	20	4.61163e-46	73.05	2	P:GO:0019464; C:GO:0005960	P:glycine decarboxylation via glycine cleavage system; C:glycine cleavage complex			IPR017453 (TIGRFAM); G3DSA:2.40.50.100 (GENE3D); IPR033753 (PFAM); PTHR11715:SF21 (PANTHER); IPR002930 (PANTHER); IPR000089 (PROSITE_PROFILES); IPR002930 (HAMAP); IPR033753 (CDD); IPR011053 (SUPERFAMILY)	P:GO:0019464; C:GO:0005960	P:glycine decarboxylation via glycine cleavage system; C:glycine cleavage complex
[INTERPRO, BLASTED, MAPPED, ANNOTATED]	TRINITY_DN15175_c0_g1_i1	cyclin domain-containing	1092	20	6.50049e-77	70.2	6	C:GO:0005634; P:GO:0045737; F:GO:0016538; P:GO:1901409; C:GO:0000307; P:GO:0045944	C:nucleus; P:positive regulation of cyclin-dependent protein serine/threonine kinase activity; F:cyclin-dependent protein serine/threonine kinase regulator activity; P:positive regulation of phosphorylation of RNA polymerase II C-terminal domain; C:cyclin-dependent protein kinase holoenzyme complex; P:positive regulation of transcription from RNA polymerase II promoter			IPR013763 (SMART); IPR013763 (G3DSA:1.10.472.GENE3D); PIRSF028758 (PIRSF); IPR013763 (G3DSA:1.10.472.GENE3D); IPR006671 (PFAM); PTHR10026:SF85 (PANTHER); PTHR10026 (PANTHER); IPR013763 (CDD); IPR013763 (CDD); IPR013763 (SUPERFAMILY); IPR013763 (SUPERFAMILY)	no GO terms	no GO terms
[INTERPRO, BLASTED, MAPPED]	TRINITY_DN15178_c0_g1_i1	transmembrane amino acid transporter	687	18	5.46367e-12	55.94	2	C:GO:0016020; C:GO:0016021	C:membrane; C:integral component of membrane			PS51257 (PROSITE_PROFILES)	no GO terms	no GO terms
[INTERPRO, BLASTED, MAPPED]	TRINITY_DN15196_c0_g1_i1	hypothetical protein CAEBREN_28999	1215	5	5.15113e-08	46.8	3	P:GO:0016579; P:GO:0006511; F:GO:0036459	P:protein deubiquitination; P:ubiquitin-dependent protein catabolic process; F:thiol-dependent ubiquitinyl hydrolase activity			IPR000210 (SMART); IPR002083 (PFAM); IPR008974 (G3DSA:2.60.210.GENE3D); G3DSA:3.30.710.10 (GENE3D); IPR000210 (PFAM); mobidb-lite (MOBIDB_LITE); PTHR22744:SF11 (PANTHER); PTHR22744 (PANTHER); IPR000210 (PROSITE_PROFILES); IPR008974 (SUPERFAMILY); IPR011333 (SUPERFAMILY)	F:GO:0005515	F:protein binding
[INTERPRO, NO-BLAST]	TRINITY_DN15209_c0_g1_i1	---NA---	459									no IPS match	no IPS match	no IPS match
[INTERPRO, BLASTED, MAPPED]	TRINITY_DN15235_c0_g1_i1	KH domain containing	3290	13	5.68046e-44	50.54	2	F:GO:0003676; F:GO:0003723	F:nucleic acid binding; F:RNA binding			IPR004088 (G3DSA:3.30.1370.GENE3D); IPR004088 (G3DSA:3.30.1370.GENE3D); IPR004088 (PFAM); PTHR10627 (PANTHER); PTHR10627:SF56 (PANTHER); cd00105 (CDD); IPR004088 (SUPERFAMILY)	F:GO:0003723	F:RNA binding
[INTERPRO, BLASTED, MAPPED, ANNOTATED]	TRINITY_DN15276_c0_g1_i1	dynein light chain cytoplasmic	593	20	1.23836e-58	93.95	11	C:GO:0005813; C:GO:0070062; C:GO:0072686; C:GO:0005737; C:GO:0016020; C:GO:0030286; C:GO:0000776; C:GO:0008180; P:GO:0021762; P:GO:0007017; P:GO:0042326	C:centrosome; C:extracellular exosome; C:mitotic spindle; C:cytoplasm; C:membrane; C:dynein complex; C:kinetochore; C:COP9 signalosome; P:substantia nigra development; P:microtubule-based process; P:negative regulation of phosphorylation			IPR001372 (SMART); G3DSA:3.30.740.10 (GENE3D); IPR001372 (PFAM); IPR001372 (PANTHER); PTHR11886:SF60 (PANTHER); SSF54648 (SUPERFAMILY)	C:GO:0030286; P:GO:0007017	C:dynein complex; P:microtubule-based process
[INTERPRO, NO-BLAST]	TRINITY_DN15288_c0_g1_i1	---NA---	559									no IPS match	no IPS match	no IPS match
[INTERPRO, NO-BLAST]	TRINITY_DN15289_c0_g1_i1	---NA---	966									no IPS match	no IPS match	no IPS match
[INTERPRO, NO-BLAST]	TRINITY_DN15293_c0_g1_i1	---NA---	526									mobidb-lite (MOBIDB_LITE)	no GO terms	no GO terms
[INTERPRO, NO-BLAST]	TRINITY_DN15298_c0_g1_i1	---NA---	577									no IPS match	no IPS match	no IPS match
[INTERPRO, BLASTED, MAPPED, ANNOTATED]	TRINITY_DN15299_c0_g1_i1	SNARE domain	559	20	1.60759e-24	81.6	2	F:GO:0003824; C:GO:0016021	F:catalytic activity; C:integral component of membrane			IPR000727 (SMART); G3DSA:1.20.5.110 (GENE3D); PTHR12791:SF38 (PANTHER); PTHR12791 (PANTHER); IPR000727 (PROSITE_PROFILES); cd15853 (CDD); SSF58038 (SUPERFAMILY)	no GO terms	no GO terms
[INTERPRO, BLASTED, MAPPED]	TRINITY_DN15307_c0_g1_i1	ground-like domain	1131	20	2.16669e-37	68	2	C:GO:0016020; C:GO:0016021	C:membrane; C:integral component of membrane			IPR007284 (PFAM); PTHR23261 (PANTHER)	no GO terms	no GO terms
[INTERPRO, NO-BLAST]	TRINITY_DN15314_c0_g1_i1	---NA---	845									no IPS match	no IPS match	no IPS match
[INTERPRO, BLASTED]	TRINITY_DN15326_c0_g1_i1	rbp-1	1311	20	9.23686e-35	57.65						IPR003877 (SMART); IPR003877 (PFAM); mobidb-lite (MOBIDB_LITE); mobidb-lite (MOBIDB_LITE); PTHR12864:SF31 (PANTHER); PTHR12864 (PANTHER); IPR001870 (PROSITE_PROFILES); cd12885 (CDD); IPR013320 (SUPERFAMILY)	F:GO:0005515	F:protein binding
[INTERPRO, NO-BLAST]	TRINITY_DN15335_c0_g1_i1	---NA---	957									no IPS match	no IPS match	no IPS match
[INTERPRO, NO-BLAST]	TRINITY_DN15355_c1_g1_i1	---NA---	342									no IPS match	no IPS match	no IPS match
[INTERPRO, NO-BLAST]	TRINITY_DN15361_c0_g1_i1	---NA---	755									no IPS match	no IPS match	no IPS match
[INTERPRO, NO-BLAST]	TRINITY_DN15368_c0_g1_i1	---NA---	717									no IPS match	no IPS match	no IPS match
[INTERPRO, BLASTED, MAPPED]	TRINITY_DN15380_c0_g1_i1	oxidoreductase dhs-27	1760	20	5.43807e-18	54.3	7	P:GO:0055085; C:GO:0016020; C:GO:0016021; F:GO:0046873; P:GO:0030001; P:GO:0016310; F:GO:0016301	P:transmembrane transport; C:membrane; C:integral component of membrane; F:metal ion transmembrane transporter activity; P:metal ion transport; P:phosphorylation; F:kinase activity			G3DSA:1.10.510.10 (GENE3D); IPR012877 (PFAM); IPR012877 (PANTHER); IPR011009 (SUPERFAMILY)	no GO terms	no GO terms
[INTERPRO, NO-BLAST]	TRINITY_DN15382_c0_g1_i1	---NA---	465									no IPS match	no IPS match	no IPS match
[INTERPRO, NO-BLAST]	TRINITY_DN15385_c0_g1_i1	---NA---	694									mobidb-lite (MOBIDB_LITE)	no GO terms	no GO terms
[INTERPRO, NO-BLAST]	TRINITY_DN15395_c0_g1_i1	---NA---	1624									IPR013083 (G3DSA:3.30.40.GENE3D); PTHR10593 (PANTHER); PTHR10593:SF95 (PANTHER); IPR013087 (PROSITE_PROFILES); IPR013087 (SUPERFAMILY)	F:GO:0003676	F:nucleic acid binding
[INTERPRO, BLASTED, MAPPED, ANNOTATED]	TRINITY_DN15400_c0_g1_i1	ATP synthase lipid-binding mitochondrial	483	20	9.25849e-39	83.7	9	C:GO:0000276; P:GO:0015991; P:GO:0002119; P:GO:0009792; C:GO:0016021; F:GO:0008289; P:GO:0006898; P:GO:0015986; F:GO:0046933	C:mitochondrial proton-transporting ATP synthase complex, coupling factor F(o); P:ATP hydrolysis coupled proton transport; P:nematode larval development; P:embryo development ending in birth or egg hatching; C:integral component of membrane; F:lipid binding; P:receptor-mediated endocytosis; P:ATP synthesis coupled proton transport; F:proton-transporting ATP synthase activity, rotational mechanism	EC:3.6.1.3; EC:3.6.1.15	Adenosinetriphosphatase; Nucleoside-triphosphate phosphatase	IPR000454 (PRINTS); IPR002379 (PFAM); IPR002379 (G3DSA:1.20.20.GENE3D); IPR000454 (PANTHER); PTHR10031:SF17 (PANTHER); IPR002379 (SUPERFAMILY)	F:GO:0015078; P:GO:0015991; C:GO:0033177; C:GO:0045263; P:GO:0015986	F:hydrogen ion transmembrane transporter activity; P:ATP hydrolysis coupled proton transport; C:proton-transporting two-sector ATPase complex, proton-transporting domain; C:proton-transporting ATP synthase complex, coupling factor F(o); P:ATP synthesis coupled proton transport
[INTERPRO, BLASTED]	TRINITY_DN15402_c0_g1_i1	hypothetical protein OESDEN_15482	1626	14	1.95181e-17	62.43						no IPS match	no IPS match	no IPS match
[INTERPRO, BLASTED, MAPPED]	TRINITY_DN15412_c0_g1_i1	orcokinin peptides type b	1052	20	4.20298e-23	58.65	4	P:GO:0007218; P:GO:0040011; C:GO:0016020; C:GO:0016021	P:neuropeptide signaling pathway; P:locomotion; C:membrane; C:integral component of membrane			PTHR33864:SF7 (PANTHER); PTHR33864 (PANTHER)	no GO terms	no GO terms
[INTERPRO, NO-BLAST]	TRINITY_DN15413_c0_g1_i1	---NA---	943									G3DSA:2.10.25.10 (GENE3D); mobidb-lite (MOBIDB_LITE); PTHR12332:SF2 (PANTHER); PTHR12332 (PANTHER); IPR000742 (PROSITE_PROFILES); SSF57196 (SUPERFAMILY)	no GO terms	no GO terms
[INTERPRO, BLASTED]	TRINITY_DN15431_c0_g1_i1	AF273731_1hypothetical esophageal gland cell secretory 4	529	1	3.81397e-112	98						mobidb-lite (MOBIDB_LITE)	no GO terms	no GO terms
[INTERPRO, NO-BLAST]	TRINITY_DN15436_c0_g1_i1	---NA---	1940									mobidb-lite (MOBIDB_LITE)	no GO terms	no GO terms
[INTERPRO, BLASTED, MAPPED, ANNOTATED]	TRINITY_DN15439_c0_g1_i1	kinase domain	1233	20	1.1022e-84	71	17	P:GO:0089700; P:GO:0008340; F:GO:0043167; P:GO:1902477; C:GO:0043025; P:GO:0042993; F:GO:0004674; P:GO:0002253; C:GO:0005886; F:GO:0000166; C:GO:0005634; C:GO:0030425; C:GO:0005938; P:GO:0010628; P:GO:0018105; C:GO:0030424; P:GO:0050830	P:protein kinase D signaling; P:determination of adult lifespan; F:ion binding; P:regulation of defense response to bacterium, incompatible interaction; C:neuronal cell body; P:positive regulation of transcription factor import into nucleus; F:protein serine/threonine kinase activity; P:activation of immune response; C:plasma membrane; F:nucleotide binding; C:nucleus; C:dendrite; C:cell cortex; P…	EC:2.7.11	Transferring phosphorus-containing groups	IPR000719 (SMART); G3DSA:3.30.200.20 (GENE3D); IPR000719 (PFAM); G3DSA:1.10.510.10 (GENE3D); IPR015727 (PANTHER); IPR000719 (PROSITE_PROFILES); IPR011009 (SUPERFAMILY)	F:GO:0005524; F:GO:0004672; P:GO:0006468; F:GO:0004697	F:ATP binding; F:protein kinase activity; P:protein phosphorylation; F:protein kinase C activity
[INTERPRO, BLASTED, MAPPED, ANNOTATED]	TRINITY_DN15445_c1_g1_i1	f-actin-capping subunit alpha	1768	20	1.52591e-94	66.35	2	C:GO:0005869; P:GO:0044763	C:dynactin complex; P:single-organism cellular process			IPR002189 (PRINTS); IPR002189 (PFAM); IPR002189 (PANTHER); SSF90096 (SUPERFAMILY)	P:GO:0051016; C:GO:0008290	P:barbed-end actin filament capping; C:F-actin capping protein complex
[INTERPRO, NO-BLAST]	TRINITY_DN15464_c0_g1_i1	---NA---	701									no IPS match	no IPS match	no IPS match
[INTERPRO, BLASTED, MAPPED, ANNOTATED]	TRINITY_DN15465_c0_g1_i1	ADP-ribosylation factor 1	1531	20	2.62654e-107	92.95	4	F:GO:0005525; P:GO:0007264; C:GO:0016021; C:GO:0005622	F:GTP binding; P:small GTPase mediated signal transduction; C:integral component of membrane; C:intracellular			IPR006689 (PRINTS); SM00177 (SMART); SM00175 (SMART); SM00178 (SMART); IPR005225 (TIGRFAM); G3DSA:3.40.50.300 (GENE3D); IPR006689 (PFAM); PTHR11711:SF245 (PANTHER); PTHR11711 (PANTHER); IPR024156 (PROSITE_PROFILES); cd04151 (CDD); IPR027417 (SUPERFAMILY)	F:GO:0005525; P:GO:0007264; C:GO:0005622	F:GTP binding; P:small GTPase mediated signal transduction; C:intracellular
[INTERPRO, BLASTED, MAPPED, ANNOTATED]	TRINITY_DN15471_c0_g1_i1	cuticlin-1	1760	20	1.15127e-174	94.1	4	C:GO:0060102; P:GO:0010171; C:GO:0016021; F:GO:0042302	C:collagen and cuticulin-based cuticle extracellular matrix; P:body morphogenesis; C:integral component of membrane; F:structural constituent of cuticle			IPR001507 (SMART); IPR001507 (PFAM); mobidb-lite (MOBIDB_LITE); PTHR22907:SF76 (PANTHER); PTHR22907 (PANTHER); IPR001507 (PROSITE_PROFILES)	no GO terms	no GO terms
[INTERPRO, BLASTED, MAPPED]	TRINITY_DN15473_c0_g1_i1	stAR-related lipid transfer mitochondrial-like	1033	20	5.43708e-44	57.6	3	P:GO:0015914; F:GO:0008289; F:GO:0005215	P:phospholipid transport; F:lipid binding; F:transporter activity			IPR002913 (PFAM); IPR023393 (G3DSA:3.30.530.GENE3D); PTHR19308:SF18 (PANTHER); PTHR19308 (PANTHER); IPR002913 (PROSITE_PROFILES); SSF55961 (SUPERFAMILY)	F:GO:0008289	F:lipid binding
[INTERPRO, BLASTED, MAPPED, ANNOTATED]	TRINITY_DN15476_c0_g1_i1	major sperm	997	20	3.37938e-47	68.7	2	C:GO:0042995; C:GO:0044424	C:cell projection; C:intracellular part			IPR000535 (PFAM); IPR013783 (G3DSA:2.60.40.GENE3D); PTHR22920 (PANTHER); IPR000535 (PROSITE_PROFILES); IPR008962 (SUPERFAMILY)	no GO terms	no GO terms
[INTERPRO, BLASTED, MAPPED, ANNOTATED]	TRINITY_DN15480_c0_g1_i1	SMEK (Dictyostelium Suppressor of MEK null) homolog	3387	20	0	63.05	8	C:GO:0005634; P:GO:0010165; P:GO:0007275; P:GO:1904290; P:GO:0022414; P:GO:0009411; P:GO:0006974; P:GO:0042742	C:nucleus; P:response to X-ray; P:multicellular organism development; P:negative regulation of mitotic DNA damage checkpoint; P:reproductive process; P:response to UV; P:cellular response to DNA damage stimulus; P:defense response to bacterium			IPR006887 (PFAM); IPR011989 (G3DSA:1.25.10.GENE3D); mobidb-lite (MOBIDB_LITE); mobidb-lite (MOBIDB_LITE); PTHR23318 (PANTHER); IPR016024 (SUPERFAMILY)	F:GO:0005488	F:binding
[INTERPRO, NO-BLAST]	TRINITY_DN15484_c0_g1_i1	---NA---	723									no IPS match	no IPS match	no IPS match
[INTERPRO, BLASTED, MAPPED, ANNOTATED]	TRINITY_DN15485_c0_g1_i1	NOL1 NOP2 sun family	1709	20	1.84713e-37	66.65	2	F:GO:0008168; P:GO:0032259	F:methyltransferase activity; P:methylation			IPR001678 (PFAM); G3DSA:3.40.50.150 (GENE3D); PTHR22808 (PANTHER); PTHR22808:SF22 (PANTHER); IPR029063 (SUPERFAMILY)	F:GO:0008168	F:methyltransferase activity
[INTERPRO, BLASTED, MAPPED, ANNOTATED]	TRINITY_DN15500_c0_g1_i1	ruvB-like 2	2129	20	1.7978e-112	78.7	14	P:GO:0006281; P:GO:0060420; P:GO:0006351; P:GO:0006310; P:GO:0003351; P:GO:0044458; C:GO:0005634; F:GO:0005524; P:GO:0007507; F:GO:0043141; P:GO:0045892; P:GO:0048565; P:GO:0032508; P:GO:0070286	P:DNA repair; P:regulation of heart growth; P:transcription, DNA-templated; P:DNA recombination; P:epithelial cilium movement; P:motile cilium assembly; C:nucleus; F:ATP binding; P:heart development; F:ATP-dependent 5'-3' DNA helicase activity; P:negative regulation of transcription, DNA-templated; P:digestive tract development; P:DNA duplex unwinding; P:axonemal dynein complex assembly	EC:3.6.1.3; EC:3.6.1.15	Adenosinetriphosphatase; Nucleoside-triphosphate phosphatase	IPR010339 (PFAM); G3DSA:3.40.50.300 (GENE3D); G3DSA:1.10.8.60 (GENE3D); IPR027238 (PANTHER); PTHR11093:SF8 (PANTHER); IPR027417 (SUPERFAMILY)	F:GO:0005524; F:GO:0003678; F:GO:0043141	F:ATP binding; F:DNA helicase activity; F:ATP-dependent 5'-3' DNA helicase activity
[INTERPRO, NO-BLAST]	TRINITY_DN15502_c0_g1_i1	---NA---	633									IPR024135 (PFAM); G3DSA:3.30.450.30 (GENE3D)	C:GO:0005737; P:GO:0043066; P:GO:0043154; C:GO:0071986; P:GO:0019079	C:cytoplasm; P:negative regulation of apoptotic process; P:negative regulation of cysteine-type endopeptidase activity involved in apoptotic process; C:Ragulator complex; P:viral genome replication
[INTERPRO, BLASTED, MAPPED, ANNOTATED]	TRINITY_DN15507_c0_g1_i1	Heat shock 70 kDa cognate 5	332	20	1.62865e-64	95.4	3	F:GO:0005524; F:GO:0051082; P:GO:0006457	F:ATP binding; F:unfolded protein binding; P:protein folding			IPR013126 (PRINTS); IPR013126 (PFAM); G3DSA:3.30.420.40 (GENE3D); G3DSA:3.30.420.150 (GENE3D); PTHR19375:SF290 (PANTHER); PTHR19375 (PANTHER); SSF53067 (SUPERFAMILY); SSF53067 (SUPERFAMILY)	no GO terms	no GO terms
[INTERPRO, BLASTED, MAPPED]	TRINITY_DN15513_c0_g1_i1	ochondrial Carrier Homolog	877	20	8.94099e-21	53.25	9	P:GO:0019915; P:GO:0002119; P:GO:0009792; P:GO:0008340; P:GO:0043065; C:GO:0005739; C:GO:0016020; C:GO:0016021; P:GO:0006810	P:lipid storage; P:nematode larval development; P:embryo development ending in birth or egg hatching; P:determination of adult lifespan; P:positive regulation of apoptotic process; C:mitochondrion; C:membrane; C:integral component of membrane; P:transport			IPR023395 (G3DSA:1.50.40.GENE3D); PTHR10780:SF25 (PANTHER); PTHR10780 (PANTHER); IPR023395 (SUPERFAMILY)	no GO terms	no GO terms
[INTERPRO, BLASTED, MAPPED, ANNOTATED]	TRINITY_DN15517_c0_g1_i1	programmed cell death 2 domain-containing	1881	20	8.20096e-40	61.1	3	C:GO:0005783; C:GO:0044425; C:GO:0044446	C:endoplasmic reticulum; C:membrane part; C:intracellular organelle part			IPR002893 (PFAM); G3DSA:2.30.320.10 (GENE3D); mobidb-lite (MOBIDB_LITE); PTHR12298:SF28 (PANTHER); PTHR12298 (PANTHER); IPR002893 (PROSITE_PROFILES); SSF144232 (SUPERFAMILY)	no GO terms	no GO terms
[INTERPRO, NO-BLAST]	TRINITY_DN15528_c0_g1_i1	---NA---	600									IPR019103 (PFAM); IPR021109 (G3DSA:2.40.70.GENE3D)	F:GO:0004190; P:GO:0006508	F:aspartic-type endopeptidase activity; P:proteolysis
[INTERPRO, NO-BLAST]	TRINITY_DN15534_c0_g1_i1	---NA---	410									no IPS match	no IPS match	no IPS match
[INTERPRO, BLASTED, MAPPED]	TRINITY_DN15539_c0_g1_i1	39S ribosomal mitochondrial	1404	20	1.41533e-103	57.4	11	P:GO:0040035; F:GO:0003735; F:GO:0003779; F:GO:0003824; P:GO:0002119; P:GO:0009792; C:GO:0005739; F:GO:0016740; C:GO:0005840; P:GO:0000003; P:GO:0006412	P:hermaphrodite genitalia development; F:structural constituent of ribosome; F:actin binding; F:catalytic activity; P:nematode larval development; P:embryo development ending in birth or egg hatching; C:mitochondrion; F:transferase activity; C:ribosome; P:reproduction; P:translation			PTHR15889 (PANTHER)	no GO terms	no GO terms
[INTERPRO, BLASTED, MAPPED, ANNOTATED]	TRINITY_DN15543_c0_g1_i1	E3 ubiquitin- ligase RNF126-A	2437	20	1.93651e-10	64.55	2	F:GO:0003824; F:GO:0046872	F:catalytic activity; F:metal ion binding			mobidb-lite (MOBIDB_LITE); mobidb-lite (MOBIDB_LITE)	no GO terms	no GO terms
[INTERPRO, BLASTED, MAPPED, ANNOTATED]	TRINITY_DN15546_c0_g1_i1	Barrier-to-autointegration factor	1244	20	1.14431e-38	83.15	15	P:GO:0007281; F:GO:0042802; P:GO:0010165; P:GO:0040035; P:GO:0040011; P:GO:0009792; P:GO:0010171; C:GO:0000779; F:GO:0003690; P:GO:0007059; C:GO:0005840; P:GO:0006997; C:GO:0005654; C:GO:0005635; P:GO:0051276	P:germ cell development; F:identical protein binding; P:response to X-ray; P:hermaphrodite genitalia development; P:locomotion; P:embryo development ending in birth or egg hatching; P:body morphogenesis; C:condensed chromosome, centromeric region; F:double-stranded DNA binding; P:chromosome segregation; C:ribosome; P:nucleus organization; C:nucleoplasm; C:nuclear envelope; P:chromosome organizati…			IPR004122 (SMART); IPR004122 (G3DSA:1.10.150.GENE3D); IPR004122 (PFAM); IPR004122 (PANTHER); PTHR12912:SF13 (PANTHER); IPR004122 (PRODOM); IPR004122 (SUPERFAMILY)	F:GO:0003677	F:DNA binding
[INTERPRO, BLASTED, MAPPED, ANNOTATED]	TRINITY_DN15558_c0_g1_i1	NOT-Like (yeast CCR4 NOT complex component)	3040	20	5.7175e-112	80.4	8	F:GO:0000166; F:GO:0004842; F:GO:0008270; F:GO:0003723; P:GO:0009792; C:GO:0030014; P:GO:0000003; P:GO:0016567	F:nucleotide binding; F:ubiquitin-protein transferase activity; F:zinc ion binding; F:RNA binding; P:embryo development ending in birth or egg hatching; C:CCR4-NOT complex; P:reproduction; P:protein ubiquitination			IPR003954 (SMART); PF14570 (PFAM); G3DSA:3.30.70.330 (GENE3D); IPR013083 (G3DSA:3.30.40.GENE3D); mobidb-lite (MOBIDB_LITE); mobidb-lite (MOBIDB_LITE); mobidb-lite (MOBIDB_LITE); mobidb-lite (MOBIDB_LITE); PTHR12603 (PANTHER); PTHR12603:SF6 (PANTHER); IPR001841 (PROSITE_PROFILES); IPR000571 (PROSITE_PROFILES); IPR000504 (PROSITE_PROFILES); cd16618 (CDD); IPR034261 (CDD); IPR000504 (SUPERFAMILY); S…	F:GO:0003676; F:GO:0046872	F:nucleic acid binding; F:metal ion binding
[INTERPRO, BLASTED, MAPPED]	TRINITY_DN15568_c0_g1_i1	Major facilitator superfamily and Major facilitator superfamily general substrate transporter and Major facilitator superfamily domain-containing	1899	20	1.11657e-86	57.15	3	P:GO:0055085; C:GO:0016020; C:GO:0016021	P:transmembrane transport; C:membrane; C:integral component of membrane			IPR011701 (PFAM); G3DSA:1.20.1250.20 (GENE3D); G3DSA:1.20.1250.20 (GENE3D); PTHR23510:SF33 (PANTHER); PTHR23510 (PANTHER); IPR020846 (CDD); IPR020846 (SUPERFAMILY)	P:GO:0055085; C:GO:0016021	P:transmembrane transport; C:integral component of membrane
[INTERPRO, BLASTED, MAPPED, ANNOTATED]	TRINITY_DN15591_c0_g1_i1	chorismate mutase precursor	949	20	7.26571e-92	70.7	1	P:GO:0046417	P:chorismate metabolic process			PIRSF036575 (PIRSF); mobidb-lite (MOBIDB_LITE)	no GO terms	no GO terms
[INTERPRO, BLASTED, MAPPED, ANNOTATED]	TRINITY_DN15597_c0_g1_i1	alanine--tRNA ligase	725	20	8.89508e-17	68.1	8	C:GO:0030529; F:GO:0097159; F:GO:1901363; C:GO:0005739; P:GO:0044699; F:GO:0016874; P:GO:0006412; P:GO:0032501	C:intracellular ribonucleoprotein complex; F:organic cyclic compound binding; F:heterocyclic compound binding; C:mitochondrion; P:single-organism process; F:ligase activity; P:translation; P:multicellular organismal process			no IPS match	no IPS match	no IPS match
[INTERPRO, NO-BLAST]	TRINITY_DN15602_c0_g1_i1	---NA---	393									no IPS match	no IPS match	no IPS match
[INTERPRO, BLASTED, MAPPED, ANNOTATED]	TRINITY_DN15610_c0_g1_i1	Heat shock 70 kDa mitochondrial	2315	20	0	90	10	F:GO:0005524; P:GO:0002119; P:GO:0030968; P:GO:0008340; P:GO:0009792; C:GO:0005739; F:GO:0051082; P:GO:0006457; P:GO:0000003; P:GO:0034514	F:ATP binding; P:nematode larval development; P:endoplasmic reticulum unfolded protein response; P:determination of adult lifespan; P:embryo development ending in birth or egg hatching; C:mitochondrion; F:unfolded protein binding; P:protein folding; P:reproduction; P:mitochondrial unfolded protein response			IPR013126 (PRINTS); G3DSA:3.30.420.40 (GENE3D); G3DSA:3.30.420.40 (GENE3D); IPR029047 (G3DSA:2.60.34.GENE3D); IPR012725 (TIGRFAM); G3DSA:3.30.420.40 (GENE3D); IPR013126 (PFAM); IPR029048 (G3DSA:1.20.1270.GENE3D); mobidb-lite (MOBIDB_LITE); PTHR19375:SF298 (PANTHER); PTHR19375 (PANTHER); IPR012725 (HAMAP); cd11733 (CDD); SSF53067 (SUPERFAMILY); SSF53067 (SUPERFAMILY); IPR029047 (SUPERFAMILY)	F:GO:0005524; F:GO:0051082; P:GO:0006457	F:ATP binding; F:unfolded protein binding; P:protein folding
[INTERPRO, BLASTED, MAPPED]	TRINITY_DN15617_c0_g1_i1	SNAPc (Small Nuclear RNA Activating Complex) homolog	1034	20	5.12259e-18	50.4	8	P:GO:0040035; C:GO:0019185; P:GO:0002119; P:GO:0009792; F:GO:0043565; P:GO:0042795; P:GO:0042796; P:GO:0000003	P:hermaphrodite genitalia development; C:snRNA-activating protein complex; P:nematode larval development; P:embryo development ending in birth or egg hatching; F:sequence-specific DNA binding; P:snRNA transcription from RNA polymerase II promoter; P:snRNA transcription from RNA polymerase III promoter; P:reproduction			IPR019188 (PFAM); IPR019188 (PANTHER)	no GO terms	no GO terms
[INTERPRO, NO-BLAST]	TRINITY_DN15626_c0_g1_i1	---NA---	979									mobidb-lite (MOBIDB_LITE)	no GO terms	no GO terms
[INTERPRO, NO-BLAST]	TRINITY_DN15630_c0_g1_i1	---NA---	1656									IPR002486 (SMART); IPR002486 (PFAM); IPR008160 (PFAM); mobidb-lite (MOBIDB_LITE); mobidb-lite (MOBIDB_LITE); PTHR24023:SF838 (PANTHER); PTHR24023 (PANTHER)	F:GO:0042302	F:structural constituent of cuticle
[INTERPRO, NO-BLAST]	TRINITY_DN15631_c0_g1_i1	---NA---	685									no IPS match	no IPS match	no IPS match
[INTERPRO, NO-BLAST]	TRINITY_DN15635_c0_g1_i1	---NA---	1814									G3DSA:1.20.5.190 (GENE3D); mobidb-lite (MOBIDB_LITE)	no GO terms	no GO terms
[INTERPRO, NO-BLAST]	TRINITY_DN15636_c0_g1_i1	---NA---	1456									no IPS match	no IPS match	no IPS match
[INTERPRO, NO-BLAST]	TRINITY_DN15644_c0_g1_i1	---NA---	328									no IPS match	no IPS match	no IPS match
[INTERPRO, NO-BLAST]	TRINITY_DN15646_c0_g1_i1	---NA---	748									IPR002048 (SMART); G3DSA:1.10.238.10 (GENE3D); IPR002048 (PFAM); G3DSA:1.10.238.10 (GENE3D); mobidb-lite (MOBIDB_LITE); IPR002048 (PROSITE_PROFILES); IPR002048 (PROSITE_PROFILES); IPR002048 (CDD); IPR011992 (SUPERFAMILY)	F:GO:0005509	F:calcium ion binding
[INTERPRO, NO-BLAST]	TRINITY_DN15651_c0_g1_i1	---NA---	1849									mobidb-lite (MOBIDB_LITE)	no GO terms	no GO terms
[INTERPRO, NO-BLAST]	TRINITY_DN15652_c0_g1_i1	---NA---	1003									no IPS match	no IPS match	no IPS match
[INTERPRO, BLASTED, MAPPED]	TRINITY_DN15655_c0_g1_i1	14-3-3 zeta	984	20	2.17258e-69	71.25	1	F:GO:0019904	F:protein domain specific binding			IPR000308 (PRINTS); IPR023410 (SMART); IPR023410 (G3DSA:1.20.190.GENE3D); IPR023410 (PFAM); IPR000308 (PIRSF); PTHR18860:SF52 (PANTHER); IPR000308 (PANTHER); cd08774 (CDD); IPR023410 (SUPERFAMILY)	F:GO:0019904	F:protein domain specific binding
[INTERPRO, NO-BLAST]	TRINITY_DN15661_c0_g1_i1	---NA---	419									PR01217 (PRINTS); mobidb-lite (MOBIDB_LITE)	no GO terms	no GO terms
[INTERPRO, BLASTED, MAPPED, ANNOTATED]	TRINITY_DN15666_c0_g1_i1	L-aspartate dehydrogenase isoform X1	992	20	4.43682e-84	62.35	1	P:GO:0019362	P:pyridine nucleotide metabolic process			IPR002811 (PFAM); G3DSA:3.40.50.720 (GENE3D); G3DSA:3.30.360.10 (GENE3D); PTHR31873:SF7 (PANTHER); PTHR31873 (PANTHER); IPR016040 (SUPERFAMILY); SSF55347 (SUPERFAMILY)	F:GO:0016491; P:GO:0019363; P:GO:0055114; P:GO:0006742	F:oxidoreductase activity; P:pyridine nucleotide biosynthetic process; P:oxidation-reduction process; P:NADP catabolic process
[INTERPRO, NO-BLAST]	TRINITY_DN15674_c0_g1_i1	---NA---	523									no IPS match	no IPS match	no IPS match
[INTERPRO, BLASTED, MAPPED, ANNOTATED]	TRINITY_DN15686_c0_g1_i1	asunder homolog isoform X2	2519	20	3.16352e-62	44.8	1	P:GO:0044699	P:single-organism process			IPR019355 (PFAM); mobidb-lite (MOBIDB_LITE); PTHR12955 (PANTHER); IPR019355 (PTHR12955:PANTHER)	no GO terms	no GO terms
[INTERPRO, NO-BLAST]	TRINITY_DN15693_c0_g1_i1	---NA---	1165									mobidb-lite (MOBIDB_LITE)	no GO terms	no GO terms
[INTERPRO, NO-BLAST]	TRINITY_DN15699_c0_g1_i1	---NA---	413									no IPS match	no IPS match	no IPS match
[INTERPRO, NO-BLAST]	TRINITY_DN15701_c0_g1_i1	---NA---	571									no IPS match	no IPS match	no IPS match
[INTERPRO, NO-BLAST]	TRINITY_DN15705_c0_g1_i1	---NA---	290									no IPS match	no IPS match	no IPS match
[INTERPRO, BLASTED, MAPPED, ANNOTATED]	TRINITY_DN15706_c0_g1_i1	40S ribosomal S9	783	20	4.2086e-86	91.6	5	P:GO:0045903; F:GO:0003735; C:GO:0022627; F:GO:0019843; P:GO:0006412	P:positive regulation of translational fidelity; F:structural constituent of ribosome; C:cytosolic small ribosomal subunit; F:rRNA binding; P:translation			IPR002942 (SMART); IPR001912 (SMART); IPR005710 (TIGRFAM); IPR002942 (G3DSA:3.10.290.GENE3D); IPR002942 (PFAM); IPR001912 (PFAM); mobidb-lite (MOBIDB_LITE); IPR022801 (PANTHER); PTHR11831:SF16 (PANTHER); IPR002942 (PROSITE_PROFILES); cd00165 (CDD); SSF55174 (SUPERFAMILY)	F:GO:0003723; F:GO:0003735; C:GO:0015935; F:GO:0019843; C:GO:0005622; P:GO:0006412	F:RNA binding; F:structural constituent of ribosome; C:small ribosomal subunit; F:rRNA binding; C:intracellular; P:translation
[INTERPRO, NO-BLAST]	TRINITY_DN15711_c0_g1_i1	---NA---	770									no IPS match	no IPS match	no IPS match
[INTERPRO, NO-BLAST]	TRINITY_DN15718_c0_g1_i1	---NA---	884									no IPS match	no IPS match	no IPS match
[INTERPRO, NO-BLAST]	TRINITY_DN15723_c0_g1_i1	---NA---	1187									no IPS match	no IPS match	no IPS match
[INTERPRO, BLASTED, MAPPED, ANNOTATED]	TRINITY_DN15729_c0_g1_i1	Ligand-gated ion channel 50	321	2	2.88061e-09	73.5	6	P:GO:0034220; C:GO:0016021; C:GO:0030054; F:GO:0005230; C:GO:0045202; C:GO:0005886	P:ion transmembrane transport; C:integral component of membrane; C:cell junction; F:extracellular ligand-gated ion channel activity; C:synapse; C:plasma membrane			G3DSA:1.20.58.390 (GENE3D); IPR006029 (SUPERFAMILY)	P:GO:0006811; C:GO:0016021	P:ion transport; C:integral component of membrane
[INTERPRO, NO-BLAST]	TRINITY_DN15735_c0_g1_i1	---NA---	846									SSF140990 (SUPERFAMILY)	no GO terms	no GO terms
[INTERPRO, BLASTED, MAPPED, ANNOTATED]	TRINITY_DN15743_c0_g1_i1	androgen-induced	818	16	6.36904e-28	53.06	1	C:GO:0016020	C:membrane			no IPS match	no IPS match	no IPS match
[INTERPRO, BLASTED, MAPPED]	TRINITY_DN15746_c0_g1_i1	Golgi-associated plant pathogenesis-related 1	1157	20	3.08882e-31	51.05	1	C:GO:0005576	C:extracellular region			IPR014044 (SMART); IPR014044 (PFAM); IPR014044 (G3DSA:3.40.33.GENE3D); PTHR10334:SF266 (PANTHER); IPR001283 (PANTHER); IPR014044 (SUPERFAMILY)	no GO terms	no GO terms
[INTERPRO, BLASTED, MAPPED, ANNOTATED]	TRINITY_DN15754_c0_g1_i1	14-3-3	1068	20	1.47354e-48	71.8	6	C:GO:0005634; P:GO:0040024; C:GO:0005737; P:GO:0022414; F:GO:0008134; P:GO:0042994	C:nucleus; P:dauer larval development; C:cytoplasm; P:reproductive process; F:transcription factor binding; P:cytoplasmic sequestering of transcription factor			IPR000308 (PRINTS); IPR023410 (SMART); IPR023410 (G3DSA:1.20.190.GENE3D); IPR023410 (PFAM); IPR000308 (PANTHER); PTHR18860:SF47 (PANTHER); cd08774 (CDD); IPR023410 (SUPERFAMILY)	F:GO:0019904	F:protein domain specific binding
[INTERPRO, NO-BLAST]	TRINITY_DN15773_c0_g1_i1	---NA---	1629									IPR006149 (PFAM); mobidb-lite (MOBIDB_LITE); mobidb-lite (MOBIDB_LITE)	no GO terms	no GO terms
[INTERPRO, NO-BLAST]	TRINITY_DN1581_c0_g1_i1	---NA---	228									no IPS match	no IPS match	no IPS match
[INTERPRO, NO-BLAST]	TRINITY_DN15820_c0_g1_i1	---NA---	1262									mobidb-lite (MOBIDB_LITE)	no GO terms	no GO terms
[INTERPRO, NO-BLAST]	TRINITY_DN15854_c0_g1_i1	---NA---	1010									no IPS match	no IPS match	no IPS match
[INTERPRO, NO-BLAST]	TRINITY_DN15865_c0_g1_i1	---NA---	1272									IPR004151 (PFAM); PTHR23128 (PANTHER)	P:GO:0007606; C:GO:0016021	P:sensory perception of chemical stimulus; C:integral component of membrane
[INTERPRO, BLASTED, MAPPED, ANNOTATED]	TRINITY_DN15871_c0_g1_i1	amiN (actin binding ) homolog	2031	20	2.11954e-73	63.25	7	F:GO:0005515; P:GO:0007015; P:GO:0007411; C:GO:0005884; P:GO:0061038; P:GO:0007413; P:GO:0071526	F:protein binding; P:actin filament organization; P:axon guidance; C:actin filament; P:uterus morphogenesis; P:axonal fasciculation; P:semaphorin-plexin signaling pathway			IPR001715 (SMART); IPR001298 (SMART); IPR001715 (PFAM); IPR001715 (G3DSA:1.10.418.GENE3D); IPR017868 (PFAM); IPR001715 (G3DSA:1.10.418.GENE3D); IPR013783 (G3DSA:2.60.40.GENE3D); mobidb-lite (MOBIDB_LITE); mobidb-lite (MOBIDB_LITE); PTHR11915:SF406 (PANTHER); PTHR11915 (PANTHER); IPR017868 (PROSITE_PROFILES); IPR001715 (PROSITE_PROFILES); IPR001715 (PROSITE_PROFILES); IPR001715 (CDD); IPR001715 (C…	F:GO:0005515	F:protein binding
[INTERPRO, BLASTED, MAPPED]	TRINITY_DN15873_c0_g1_i1	DNA primase small subunit isoform X1	294	20	8.7621e-12	56.2	6	F:GO:0003896; F:GO:0003899; P:GO:0006260; F:GO:0016740; C:GO:1990077; P:GO:0006269	F:DNA primase activity; F:DNA-directed 5'-3' RNA polymerase activity; P:DNA replication; F:transferase activity; C:primosome complex; P:DNA replication, synthesis of RNA primer			G3DSA:3.90.920.10 (GENE3D); IPR014052 (PANTHER); PTHR10536:SF1 (PANTHER); SSF56747 (SUPERFAMILY)	F:GO:0003896; P:GO:0006269	F:DNA primase activity; P:DNA replication, synthesis of RNA primer
[INTERPRO, BLASTED, MAPPED, ANNOTATED]	TRINITY_DN15879_c0_g1_i1	Galectin	1457	20	5.71802e-60	55.5	2	F:GO:0016936; C:GO:0045121	F:galactoside binding; C:membrane raft			G3DSA:2.60.120.200 (GENE3D); IPR001079 (PROSITE_PROFILES); IPR013320 (SUPERFAMILY)	F:GO:0030246	F:carbohydrate binding
[INTERPRO, BLASTED, MAPPED, ANNOTATED]	TRINITY_DN15900_c0_g1_i1	Amino Acid Transporter	2068	20	3.51552e-97	66	3	C:GO:0016021; F:GO:0015171; P:GO:0006865	C:integral component of membrane; F:amino acid transmembrane transporter activity; P:amino acid transport			IPR002293 (PFAM); PTHR11785:SF432 (PANTHER); PTHR11785 (PANTHER)	C:GO:0016020; F:GO:0015171; P:GO:0003333	C:membrane; F:amino acid transmembrane transporter activity; P:amino acid transmembrane transport
[INTERPRO, NO-BLAST]	TRINITY_DN15906_c0_g1_i1	---NA---	764									no IPS match	no IPS match	no IPS match
[INTERPRO, NO-BLAST]	TRINITY_DN15909_c0_g1_i1	---NA---	525									mobidb-lite (MOBIDB_LITE)	no GO terms	no GO terms
[INTERPRO, NO-BLAST]	TRINITY_DN15914_c0_g1_i1	---NA---	724									no IPS match	no IPS match	no IPS match
[INTERPRO, BLASTED, MAPPED]	TRINITY_DN15918_c0_g1_i1	hypothetical protein EAI_15642, partial	1085	3	3.34399e-16	58.67	3	P:GO:0035023; F:GO:0005089; P:GO:0043547	P:regulation of Rho protein signal transduction; F:Rho guanyl-nucleotide exchange factor activity; P:positive regulation of GTPase activity			G3DSA:2.160.20.50 (GENE3D); mobidb-lite (MOBIDB_LITE)	no GO terms	no GO terms
[INTERPRO, NO-BLAST]	TRINITY_DN15923_c0_g1_i1	---NA---	485									no IPS match	no IPS match	no IPS match
[INTERPRO, BLASTED, MAPPED, ANNOTATED]	TRINITY_DN15924_c0_g1_i1	transitional endoplasmic reticulum ATPase	2624	20	0	91.4	18	F:GO:0016887; P:GO:0040002; P:GO:0006351; P:GO:0040011; P:GO:0009792; C:GO:0034098; P:GO:0006355; P:GO:0007126; P:GO:0040018; C:GO:0005654; P:GO:0051301; F:GO:0005524; C:GO:0048471; F:GO:0005515; P:GO:0008406; P:GO:0002119; P:GO:0030968; P:GO:0071712	F:ATPase activity; P:collagen and cuticulin-based cuticle development; P:transcription, DNA-templated; P:locomotion; P:embryo development ending in birth or egg hatching; C:VCP-NPL4-UFD1 AAA ATPase complex; P:regulation of transcription, DNA-templated; P:meiotic nuclear division; P:positive regulation of multicellular organism growth; C:nucleoplasm; P:cell division; F:ATP binding; C:perinuclear r…	EC:3.6.1.3; EC:3.6.1.15	Adenosinetriphosphatase; Nucleoside-triphosphate phosphatase	IPR003593 (SMART); IPR003338 (SMART); IPR004201 (SMART); IPR003338 (PFAM); G3DSA:1.10.8.60 (GENE3D); IPR015415 (PFAM); G3DSA:1.10.8.60 (GENE3D); IPR029067 (G3DSA:3.10.330.GENE3D); IPR005938 (TIGRFAM); G3DSA:2.40.40.20 (GENE3D); IPR003959 (PFAM); G3DSA:3.40.50.300 (GENE3D); G3DSA:3.40.50.300 (GENE3D); IPR004201 (PFAM); mobidb-lite (MOBIDB_LITE); PTHR23077 (PANTHER); PTHR23077:SF98 (PANTHER); cd000…	F:GO:0005524; F:GO:0016787	F:ATP binding; F:hydrolase activity
[INTERPRO, BLASTED, MAPPED, ANNOTATED]	TRINITY_DN15930_c0_g1_i1	large subunit ribosomal 29	669	20	8.91558e-26	92.5	3	F:GO:0003735; P:GO:0002181; C:GO:0022625	F:structural constituent of ribosome; P:cytoplasmic translation; C:cytosolic large ribosomal subunit			IPR002673 (PFAM); mobidb-lite (MOBIDB_LITE); IPR002673 (PANTHER); PTHR12884:SF13 (PANTHER); IPR002673 (PRODOM)	F:GO:0003735; C:GO:0005840; C:GO:0005622; P:GO:0006412	F:structural constituent of ribosome; C:ribosome; C:intracellular; P:translation
[INTERPRO, NO-BLAST]	TRINITY_DN15936_c0_g1_i1	---NA---	1038									mobidb-lite (MOBIDB_LITE)	no GO terms	no GO terms
[INTERPRO, NO-BLAST]	TRINITY_DN15937_c0_g1_i1	---NA---	201									no IPS match	no IPS match	no IPS match
[INTERPRO, BLASTED, MAPPED, ANNOTATED]	TRINITY_DN1593_c0_g1_i1	fog-3	897	20	5.87684e-37	49.9	2	P:GO:0050794; P:GO:0044699	P:regulation of cellular process; P:single-organism process			IPR002087 (SMART); IPR002087 (PFAM); PTHR17537:SF7 (PANTHER); IPR015676 (PANTHER); IPR002087 (SUPERFAMILY)	no GO terms	no GO terms
[INTERPRO, BLASTED]	TRINITY_DN15946_c2_g1_i1	dorsal gland cell-specific expression	228	1	1.3801e-06	69						no IPS match	no IPS match	no IPS match
[INTERPRO, NO-BLAST]	TRINITY_DN15949_c0_g1_i1	---NA---	763									mobidb-lite (MOBIDB_LITE)	no GO terms	no GO terms
[INTERPRO, BLASTED]	TRINITY_DN15953_c0_g1_i1	NHR- isoform a	1892	1	2.93643e-06	50						IPR004119 (PFAM)	no GO terms	no GO terms
[INTERPRO, NO-BLAST]	TRINITY_DN15964_c0_g1_i1	---NA---	1352									no IPS match	no IPS match	no IPS match
[INTERPRO, NO-BLAST]	TRINITY_DN15969_c0_g1_i1	---NA---	353									no IPS match	no IPS match	no IPS match
[INTERPRO, BLASTED, MAPPED]	TRINITY_DN15975_c0_g1_i1	carbonic anhydrase 3	1406	20	1.28257e-63	54.65	7	F:GO:0008270; F:GO:0046872; F:GO:0016829; F:GO:0004089; P:GO:0006730; C:GO:0005886; C:GO:0031225	F:zinc ion binding; F:metal ion binding; F:lyase activity; F:carbonate dehydratase activity; P:one-carbon metabolic process; C:plasma membrane; C:anchored component of membrane			IPR001148 (SMART); IPR001148 (G3DSA:3.10.200.GENE3D); IPR001148 (PFAM); mobidb-lite (MOBIDB_LITE); PTHR18952:SF164 (PANTHER); IPR023561 (PANTHER); IPR001148 (PROSITE_PROFILES); cd00326 (CDD); IPR001148 (SUPERFAMILY)	no GO terms	no GO terms
[INTERPRO, BLASTED, MAPPED, ANNOTATED]	TRINITY_DN15985_c0_g1_i1	rRNA-processing UTP23	1378	20	4.1253e-62	68.6	4	C:GO:0032040; P:GO:0000462; C:GO:0005730; F:GO:0070181	C:small-subunit processome; P:maturation of SSU-rRNA from tricistronic rRNA transcript (SSU-rRNA, 5.8S rRNA, LSU-rRNA); C:nucleolus; F:small ribosomal subunit rRNA binding			IPR006984 (PFAM); IPR029060 (G3DSA:3.40.50.GENE3D); PTHR12416 (PANTHER); PTHR12416:SF7 (PANTHER); IPR029060 (SUPERFAMILY)	C:GO:0032040	C:small-subunit processome
[INTERPRO, BLASTED, MAPPED, ANNOTATED]	TRINITY_DN15990_c0_g1_i1	dna replication licensing factor mcm7	2300	20	0	74.4	11	F:GO:0016887; C:GO:0005634; F:GO:0003677; F:GO:0005524; P:GO:0006270; F:GO:0003678; P:GO:0030174; F:GO:0003682; C:GO:0000785; C:GO:0042555; P:GO:0006268	F:ATPase activity; C:nucleus; F:DNA binding; F:ATP binding; P:DNA replication initiation; F:DNA helicase activity; P:regulation of DNA-dependent DNA replication initiation; F:chromatin binding; C:chromatin; C:MCM complex; P:DNA unwinding involved in DNA replication	EC:3.6.1.3; EC:3.6.1.15	Adenosinetriphosphatase; Nucleoside-triphosphate phosphatase	IPR001208 (PRINTS); IPR008050 (PRINTS); IPR031327 (SMART); IPR003593 (SMART); IPR033762 (PFAM); IPR027925 (PFAM); IPR001208 (PFAM); G3DSA:2.40.50.140 (GENE3D); G3DSA:3.30.1640.10 (GENE3D); G3DSA:1.10.8.300 (GENE3D); G3DSA:3.40.50.300 (GENE3D); IPR008050 (PTHR11630:PANTHER); PTHR11630 (PANTHER); IPR001208 (PROSITE_PROFILES); IPR012340 (SUPERFAMILY); IPR027417 (SUPERFAMILY)	F:GO:0005524; F:GO:0003677; P:GO:0006270; C:GO:0005634; F:GO:0003678; C:GO:0042555	F:ATP binding; F:DNA binding; P:DNA replication initiation; C:nucleus; F:DNA helicase activity; C:MCM complex
[INTERPRO, NO-BLAST]	TRINITY_DN16002_c0_g1_i1	---NA---	266									no IPS match	no IPS match	no IPS match
[INTERPRO, BLASTED, MAPPED, ANNOTATED]	TRINITY_DN16012_c0_g1_i1	Aromatic-di-Alanine repeat	562	20	2.08868e-08	75.15	2	P:GO:0006886; C:GO:0005622	P:intracellular protein transport; C:intracellular			PF14938 (PFAM)	no GO terms	no GO terms
[INTERPRO, NO-BLAST]	TRINITY_DN16013_c0_g1_i1	---NA---	222									mobidb-lite (MOBIDB_LITE)	no GO terms	no GO terms
[INTERPRO, NO-BLAST]	TRINITY_DN16016_c0_g1_i1	---NA---	239									no IPS match	no IPS match	no IPS match
[INTERPRO, BLASTED, MAPPED]	TRINITY_DN16026_c0_g1_i1	14-3-3 zeta	970	20	3.74377e-67	72.55	1	F:GO:0019904	F:protein domain specific binding			IPR000308 (PRINTS); IPR023410 (SMART); IPR023410 (PFAM); IPR000308 (PIRSF); IPR023410 (G3DSA:1.20.190.GENE3D); IPR000308 (PANTHER); PTHR18860:SF52 (PANTHER); cd08774 (CDD); IPR023410 (SUPERFAMILY)	F:GO:0019904	F:protein domain specific binding
[INTERPRO, BLASTED, MAPPED, ANNOTATED]	TRINITY_DN16028_c0_g1_i1	arginine N-methyltransferase 1	1584	20	0	85.7	9	F:GO:0035242; P:GO:0034969; P:GO:0040011; P:GO:0019919; P:GO:0071688; C:GO:0005829; P:GO:0006355; C:GO:0005783; F:GO:0008469	F:protein-arginine omega-N asymmetric methyltransferase activity; P:histone arginine methylation; P:locomotion; P:peptidyl-arginine methylation, to asymmetrical-dimethyl arginine; P:striated muscle myosin thick filament assembly; C:cytosol; P:regulation of transcription, DNA-templated; C:endoplasmic reticulum; F:histone-arginine N-methyltransferase activity			G3DSA:2.70.160.11 (GENE3D); G3DSA:3.40.50.150 (GENE3D); PF06325 (PFAM); PTHR11006:SF83 (PANTHER); PTHR11006 (PANTHER); IPR025799 (PROSITE_PROFILES); cd02440 (CDD); IPR029063 (SUPERFAMILY)	F:GO:0008168; P:GO:0006479	F:methyltransferase activity; P:protein methylation
[INTERPRO, NO-BLAST]	TRINITY_DN16031_c0_g1_i1	---NA---	237									no IPS match	no IPS match	no IPS match
[INTERPRO, NO-BLAST]	TRINITY_DN16039_c0_g1_i1	---NA---	205									no IPS match	no IPS match	no IPS match
[INTERPRO, BLASTED, MAPPED, ANNOTATED]	TRINITY_DN16046_c0_g1_i1	V-type C subunit	911	20	2.59623e-83	95.5	16	P:GO:0040035; P:GO:0015991; P:GO:0040011; P:GO:0009792; P:GO:0007042; P:GO:0043068; F:GO:0046961; P:GO:0006898; P:GO:0040018; C:GO:0000220; P:GO:0070265; P:GO:0002119; C:GO:0016021; P:GO:0010940; P:GO:0018996; P:GO:0016246	P:hermaphrodite genitalia development; P:ATP hydrolysis coupled proton transport; P:locomotion; P:embryo development ending in birth or egg hatching; P:lysosomal lumen acidification; P:positive regulation of programmed cell death; F:proton-transporting ATPase activity, rotational mechanism; P:receptor-mediated endocytosis; P:positive regulation of multicellular organism growth; C:vacuolar proton-…	EC:3.6.1.3; EC:3.6.1.15	Adenosinetriphosphatase; Nucleoside-triphosphate phosphatase	IPR000245 (PRINTS); IPR011555 (TIGRFAM); G3DSA:1.20.120.610 (GENE3D); IPR002379 (PFAM); PTHR10263:SF26 (PANTHER); PTHR10263 (PANTHER); IPR002379 (SUPERFAMILY); IPR002379 (SUPERFAMILY)	P:GO:0015991; F:GO:0015078; C:GO:0033177; C:GO:0033179	P:ATP hydrolysis coupled proton transport; F:hydrogen ion transmembrane transporter activity; C:proton-transporting two-sector ATPase complex, proton-transporting domain; C:proton-transporting V-type ATPase, V0 domain
[INTERPRO, BLASTED, MAPPED, ANNOTATED]	TRINITY_DN16050_c0_g1_i1	Mitochondrial import inner membrane translocase subunit	912	20	1.0152e-38	70.75	7	F:GO:0030943; C:GO:0005744; C:GO:0031305; F:GO:0015266; P:GO:0030150; P:GO:0007275; P:GO:0000003	F:mitochondrion targeting sequence binding; C:mitochondrial inner membrane presequence translocase complex; C:integral component of mitochondrial inner membrane; F:protein channel activity; P:protein import into mitochondrial matrix; P:multicellular organism development; P:reproduction			PTHR15371:SF13 (PANTHER); PTHR15371 (PANTHER)	no GO terms	no GO terms
[INTERPRO, NO-BLAST]	TRINITY_DN16052_c0_g1_i1	---NA---	1382									G3DSA:1.20.5.50 (GENE3D); G3DSA:1.20.5.730 (GENE3D)	no GO terms	no GO terms
[INTERPRO, BLASTED, MAPPED, ANNOTATED]	TRINITY_DN16054_c0_g1_i1	CK1 kinase	1423	20	9.01997e-95	60.3	2	P:GO:0016310; F:GO:0016301	P:phosphorylation; F:kinase activity			IPR000719 (SMART); G3DSA:1.10.510.10 (GENE3D); G3DSA:3.30.200.20 (GENE3D); IPR000719 (PFAM); mobidb-lite (MOBIDB_LITE); PTHR11909:SF276 (PANTHER); PTHR11909 (PANTHER); IPR000719 (PROSITE_PROFILES); IPR011009 (SUPERFAMILY)	F:GO:0005524; F:GO:0004672; P:GO:0006468	F:ATP binding; F:protein kinase activity; P:protein phosphorylation
[INTERPRO, NO-BLAST]	TRINITY_DN16055_c0_g1_i1	---NA---	695									no IPS match	no IPS match	no IPS match
[INTERPRO, BLASTED]	TRINITY_DN16057_c0_g1_i1	AChain Crystal Structure Of Engineered Northeast Structural Genomics Consortium Target	1148	20	6.61638e-24	58.9						IPR002110 (SMART); IPR020683 (PFAM); IPR020683 (G3DSA:1.25.40.GENE3D); IPR020683 (G3DSA:1.25.40.GENE3D); PTHR42652 (PANTHER); IPR002110 (PROSITE_PROFILES); IPR002110 (PROSITE_PROFILES); IPR002110 (PROSITE_PROFILES); IPR020683 (PROSITE_PROFILES); IPR020683 (CDD); IPR020683 (SUPERFAMILY)	F:GO:0005515	F:protein binding
[INTERPRO, NO-BLAST]	TRINITY_DN16058_c0_g1_i1	---NA---	2694									IPR011989 (G3DSA:1.25.10.GENE3D); mobidb-lite (MOBIDB_LITE); mobidb-lite (MOBIDB_LITE); mobidb-lite (MOBIDB_LITE)	no GO terms	no GO terms
[INTERPRO, NO-BLAST]	TRINITY_DN16065_c0_g1_i1	---NA---	1030									G3DSA:1.20.5.400 (GENE3D); G3DSA:1.20.5.730 (GENE3D)	no GO terms	no GO terms
[INTERPRO, NO-BLAST]	TRINITY_DN16069_c0_g1_i1	---NA---	690									no IPS match	no IPS match	no IPS match
[INTERPRO, BLASTED, MAPPED]	TRINITY_DN16075_c0_g1_i1	BTB and MATH domain containing	1954	20	3.35194e-13	45.9	1	P:GO:0016567	P:protein ubiquitination			IPR000210 (SMART); G3DSA:3.30.710.10 (GENE3D); IPR000210 (PFAM); IPR002083 (PFAM); IPR008974 (G3DSA:2.60.210.GENE3D); mobidb-lite (MOBIDB_LITE); PTHR22744 (PANTHER); IPR000210 (PROSITE_PROFILES); cd00121 (CDD); IPR011333 (SUPERFAMILY); IPR008974 (SUPERFAMILY)	F:GO:0005515	F:protein binding
[INTERPRO, NO-BLAST]	TRINITY_DN16077_c0_g1_i1	---NA---	261									no IPS match	no IPS match	no IPS match
[INTERPRO, NO-BLAST]	TRINITY_DN16081_c0_g1_i1	---NA---	1810									IPR011991 (G3DSA:1.10.10.GENE3D); IPR011991 (G3DSA:1.10.10.GENE3D); mobidb-lite (MOBIDB_LITE); mobidb-lite (MOBIDB_LITE); mobidb-lite (MOBIDB_LITE)	no GO terms	no GO terms
[INTERPRO, BLASTED, MAPPED, ANNOTATED]	TRINITY_DN16083_c0_g1_i1	NADH dehydrogenase [ubiquinone] 1 beta subcomplex subunit 7	2145	20	2.25111e-34	70.2	5	F:GO:0003954; P:GO:0007275; C:GO:0016020; C:GO:0005740; P:GO:0000003	F:NADH dehydrogenase activity; P:multicellular organism development; C:membrane; C:mitochondrial envelope; P:reproduction	EC:1.6.99.3	NADH dehydrogenase	IPR011989 (G3DSA:1.25.10.GENE3D); IPR016024 (SUPERFAMILY)	F:GO:0005488	F:binding
[INTERPRO, NO-BLAST]	TRINITY_DN16087_c0_g1_i1	---NA---	567									G3DSA:1.20.1270.70 (GENE3D)	no GO terms	no GO terms
[INTERPRO, NO-BLAST]	TRINITY_DN16097_c0_g1_i1	---NA---	211									no IPS match	no IPS match	no IPS match
[INTERPRO, NO-BLAST]	TRINITY_DN160_c0_g1_i1	---NA---	1056									no IPS match	no IPS match	no IPS match
[INTERPRO, NO-BLAST]	TRINITY_DN16114_c1_g1_i1	---NA---	603									no IPS match	no IPS match	no IPS match
[INTERPRO, NO-BLAST]	TRINITY_DN16119_c0_g1_i1	---NA---	1041									no IPS match	no IPS match	no IPS match
[INTERPRO, NO-BLAST]	TRINITY_DN16126_c0_g1_i1	---NA---	2295									IPR004895 (PFAM); mobidb-lite (MOBIDB_LITE); PTHR19317 (PANTHER)	no GO terms	no GO terms
[INTERPRO, BLASTED, MAPPED, ANNOTATED]	TRINITY_DN16135_c0_g1_i1	calponin homolog -1	980	20	3.14692e-19	69.65	2	P:GO:0007275; C:GO:0030016	P:multicellular organism development; C:myofibril			IPR001715 (G3DSA:1.10.418.GENE3D); IPR001715 (PFAM); PTHR18959 (PANTHER); PTHR18959:SF69 (PANTHER); IPR001715 (PROSITE_PROFILES); IPR001715 (SUPERFAMILY)	F:GO:0005515	F:protein binding
[INTERPRO, NO-BLAST]	TRINITY_DN16138_c0_g1_i1	---NA---	253									no IPS match	no IPS match	no IPS match
[INTERPRO, BLASTED, MAPPED, ANNOTATED]	TRINITY_DN16146_c0_g1_i1	Small-subunit processome domain containing	432	20	1.25228e-20	66.85	5	P:GO:0007275; C:GO:0031981; C:GO:0032991; P:GO:0006364; P:GO:0000003	P:multicellular organism development; C:nuclear lumen; C:macromolecular complex; P:rRNA processing; P:reproduction			IPR006709 (PFAM); IPR006709 (PANTHER); PTHR14150:SF21 (PANTHER)	C:GO:0032040; P:GO:0006364	C:small-subunit processome; P:rRNA processing
[INTERPRO, BLASTED, MAPPED]	TRINITY_DN16149_c0_g1_i1	BED zinc finger	2782	16	4.11463e-08	71.19	1	F:GO:0003677	F:DNA binding			IPR003656 (SMART); IPR003656 (PFAM); IPR015943 (G3DSA:2.130.10.GENE3D); mobidb-lite (MOBIDB_LITE); mobidb-lite (MOBIDB_LITE); mobidb-lite (MOBIDB_LITE); mobidb-lite (MOBIDB_LITE); mobidb-lite (MOBIDB_LITE); IPR003656 (PROSITE_PROFILES); IPR013087 (SUPERFAMILY)	F:GO:0003676; F:GO:0003677; F:GO:0005515	F:nucleic acid binding; F:DNA binding; F:protein binding
[INTERPRO, NO-BLAST]	TRINITY_DN16181_c0_g1_i1	---NA---	813									no IPS match	no IPS match	no IPS match
[INTERPRO, BLASTED, MAPPED, ANNOTATED]	TRINITY_DN16183_c0_g1_i1	NADH dehydrogenase subunit D	932	20	2.1848e-20	55.45	5	F:GO:0016491; C:GO:0043231; C:GO:0016020; P:GO:0055114; F:GO:0005488	F:oxidoreductase activity; C:intracellular membrane-bounded organelle; C:membrane; P:oxidation-reduction process; F:binding			no IPS match	no IPS match	no IPS match
[INTERPRO, BLASTED, MAPPED]	TRINITY_DN16185_c0_g1_i1	Core-2 I-Branching enzyme	1793	20	1.20389e-68	53.65	5	F:GO:0016757; F:GO:0008375; C:GO:0016020; C:GO:0016021; F:GO:0016740	F:transferase activity, transferring glycosyl groups; F:acetylglucosaminyltransferase activity; C:membrane; C:integral component of membrane; F:transferase activity			IPR003406 (PFAM); mobidb-lite (MOBIDB_LITE); PTHR19297:SF131 (PANTHER); PTHR19297 (PANTHER)	F:GO:0008375; C:GO:0016020	F:acetylglucosaminyltransferase activity; C:membrane
[INTERPRO, NO-BLAST]	TRINITY_DN16197_c0_g1_i1	---NA---	1154									no IPS match	no IPS match	no IPS match
[INTERPRO, BLASTED, MAPPED, ANNOTATED]	TRINITY_DN16208_c0_g1_i1	calreticulin family	879	20	3.68039e-43	95.6	7	P:GO:0007165; F:GO:0005509; C:GO:0016021; C:GO:0005783; F:GO:0051082; P:GO:0006457; F:GO:0004114	P:signal transduction; F:calcium ion binding; C:integral component of membrane; C:endoplasmic reticulum; F:unfolded protein binding; P:protein folding; F:3',5'-cyclic-nucleotide phosphodiesterase activity	EC:3.1.4.17	3',5'-cyclic-nucleotide phosphodiesterase	G3DSA:2.60.120.200 (GENE3D); mobidb-lite (MOBIDB_LITE); IPR001580 (PANTHER); PTHR11073:SF21 (PANTHER)	F:GO:0005509; F:GO:0051082; C:GO:0005783; P:GO:0006457	F:calcium ion binding; F:unfolded protein binding; C:endoplasmic reticulum; P:protein folding
[INTERPRO, NO-BLAST]	TRINITY_DN16210_c0_g1_i1	---NA---	477									mobidb-lite (MOBIDB_LITE)	no GO terms	no GO terms
[INTERPRO, NO-BLAST]	TRINITY_DN16218_c0_g1_i1	---NA---	524									no IPS match	no IPS match	no IPS match
[INTERPRO, NO-BLAST]	TRINITY_DN16223_c0_g1_i1	---NA---	595									mobidb-lite (MOBIDB_LITE); mobidb-lite (MOBIDB_LITE)	no GO terms	no GO terms
[INTERPRO, NO-BLAST]	TRINITY_DN16226_c0_g1_i1	---NA---	376									no IPS match	no IPS match	no IPS match
[INTERPRO, NO-BLAST]	TRINITY_DN16232_c0_g1_i1	---NA---	360									no IPS match	no IPS match	no IPS match
[INTERPRO, BLASTED, MAPPED]	TRINITY_DN16234_c0_g1_i1	O-ACyltransferase homolog	2990	20	3.88586e-29	52.05	6	F:GO:0016746; F:GO:0016747; P:GO:0033692; C:GO:0016020; C:GO:0016021; F:GO:0016740	F:transferase activity, transferring acyl groups; F:transferase activity, transferring acyl groups other than amino-acyl groups; P:cellular polysaccharide biosynthetic process; C:membrane; C:integral component of membrane; F:transferase activity			IPR002656 (PFAM); PTHR23028 (PANTHER)	F:GO:0016747	F:transferase activity, transferring acyl groups other than amino-acyl groups
[INTERPRO, BLASTED, MAPPED, ANNOTATED]	TRINITY_DN16241_c0_g1_i1	serine threonine- kinase Nek8-like	1460	20	9.2147e-32	58.3	7	P:GO:0007507; F:GO:0005515; C:GO:0097543; C:GO:0097546; F:GO:0016740; P:GO:0007368; P:GO:0009987	P:heart development; F:protein binding; C:ciliary inversin compartment; C:ciliary base; F:transferase activity; P:determination of left/right symmetry; P:cellular process			IPR000719 (SMART); G3DSA:1.10.510.10 (GENE3D); PIRSF000654 (PIRSF); IPR000719 (PFAM); G3DSA:3.30.200.20 (GENE3D); PTHR43671 (PANTHER); IPR000719 (PROSITE_PROFILES); IPR011009 (SUPERFAMILY)	F:GO:0005524; F:GO:0004672; P:GO:0006468	F:ATP binding; F:protein kinase activity; P:protein phosphorylation
[INTERPRO, NO-BLAST]	TRINITY_DN16246_c0_g1_i1	---NA---	2431									no IPS match	no IPS match	no IPS match
[INTERPRO, BLASTED, MAPPED, ANNOTATED]	TRINITY_DN16252_c0_g1_i1	paired box Pax-3 isoform X5	620	20	5.98667e-31	50.8	2	P:GO:0007166; P:GO:0014029	P:cell surface receptor signaling pathway; P:neural crest formation			IPR001523 (PRINTS); IPR001523 (SMART); G3DSA:1.10.10.60 (GENE3D); IPR001523 (PFAM); G3DSA:1.10.10.60 (GENE3D); IPR011991 (G3DSA:1.10.10.GENE3D); mobidb-lite (MOBIDB_LITE); PTHR24329 (PANTHER); PTHR24329:SF414 (PANTHER); IPR001523 (PROSITE_PROFILES); IPR001356 (CDD); IPR009057 (SUPERFAMILY); IPR009057 (SUPERFAMILY)	F:GO:0003677; P:GO:0006355	F:DNA binding; P:regulation of transcription, DNA-templated
[INTERPRO, BLASTED, MAPPED, ANNOTATED]	TRINITY_DN16256_c1_g1_i1	Replication factor C subunit 5	1358	20	0	75.15	2	F:GO:0097159; F:GO:1901363	F:organic cyclic compound binding; F:heterocyclic compound binding			IPR003593 (SMART); G3DSA:3.40.50.300 (GENE3D); G3DSA:1.10.8.60 (GENE3D); IPR013748 (PFAM); IPR003959 (PFAM); G3DSA:1.20.272.10 (GENE3D); PTHR11669 (PANTHER); PTHR11669:SF33 (PANTHER); cd00009 (CDD); IPR008921 (SUPERFAMILY); IPR027417 (SUPERFAMILY)	F:GO:0005524; F:GO:0003677; P:GO:0006260	F:ATP binding; F:DNA binding; P:DNA replication
[INTERPRO, BLASTED, MAPPED]	TRINITY_DN16266_c0_g1_i1	semaphorin-1a	3780	20	7.84872e-90	50.25	2	C:GO:0016020; C:GO:0016021	C:membrane; C:integral component of membrane			IPR001627 (SMART); IPR016201 (SMART); IPR015943 (G3DSA:2.130.10.GENE3D); G3DSA:3.30.1680.10 (GENE3D); IPR001627 (PFAM); mobidb-lite (MOBIDB_LITE); mobidb-lite (MOBIDB_LITE); mobidb-lite (MOBIDB_LITE); PTHR11036:SF92 (PANTHER); IPR027231 (PANTHER); IPR001627 (PROSITE_PROFILES); IPR001627 (SUPERFAMILY); SSF103575 (SUPERFAMILY)	F:GO:0005515	F:protein binding
[INTERPRO, BLASTED, MAPPED, ANNOTATED]	TRINITY_DN16272_c0_g1_i1	beta-1,4-endoglucanase-2 precursor	1640	20	2.15627e-89	62.15	2	P:GO:0005975; F:GO:0016798	P:carbohydrate metabolic process; F:hydrolase activity, acting on glycosyl bonds			G3DSA:3.20.20.80 (GENE3D); IPR001547 (PFAM); PTHR31297:SF26 (PANTHER); PTHR31297 (PANTHER); IPR017853 (SUPERFAMILY)	P:GO:0005975; F:GO:0004553	P:carbohydrate metabolic process; F:hydrolase activity, hydrolyzing O-glycosyl compounds
[INTERPRO, NO-BLAST]	TRINITY_DN16291_c0_g1_i1	---NA---	1159									no IPS match	no IPS match	no IPS match
[INTERPRO, NO-BLAST]	TRINITY_DN16309_c0_g1_i1	---NA---	347									no IPS match	no IPS match	no IPS match
[INTERPRO, NO-BLAST]	TRINITY_DN16330_c0_g1_i1	---NA---	460									no IPS match	no IPS match	no IPS match
[INTERPRO, BLASTED, MAPPED, ANNOTATED]	TRINITY_DN16332_c0_g1_i1	nematode cuticle collagen domain	1273	20	1.57036e-14	70.6	1	C:GO:0016020	C:membrane			IPR002486 (SMART); IPR002486 (PFAM); IPR008160 (PFAM); mobidb-lite (MOBIDB_LITE); mobidb-lite (MOBIDB_LITE); PTHR24023:SF722 (PANTHER); PTHR24023 (PANTHER)	F:GO:0042302	F:structural constituent of cuticle
[INTERPRO, NO-BLAST]	TRINITY_DN16339_c0_g1_i1	---NA---	1100									no IPS match	no IPS match	no IPS match
[INTERPRO, BLASTED, MAPPED, ANNOTATED]	TRINITY_DN16362_c0_g1_i1	hog (hedgehog-like family)	1498	20	1.23647e-52	56.2	3	P:GO:0007275; C:GO:0016020; P:GO:0006508	P:multicellular organism development; C:membrane; P:proteolysis			G3DSA:2.170.16.10 (GENE3D); mobidb-lite (MOBIDB_LITE); PTHR11889 (PANTHER); PTHR11889:SF62 (PANTHER); IPR028992 (SUPERFAMILY)	no GO terms	no GO terms
[INTERPRO, BLASTED]	TRINITY_DN16363_c0_g1_i1	dorsal gland cell-specific expression	1253	2	2.51475e-38	46						no IPS match	no IPS match	no IPS match
[INTERPRO, BLASTED, MAPPED]	TRINITY_DN16365_c0_g1_i1	isoform a	1493	5	1.85547e-15	60.6	2	C:GO:0016020; C:GO:0016021	C:membrane; C:integral component of membrane			mobidb-lite (MOBIDB_LITE)	no GO terms	no GO terms
[INTERPRO, BLASTED, MAPPED, ANNOTATED]	TRINITY_DN16371_c0_g1_i1	Mitochondrial import inner membrane translocase subunit Tim22	286	20	4.07866e-16	85.4	8	F:GO:0030943; F:GO:0015266; P:GO:0007186; C:GO:0016021; P:GO:0007631; P:GO:0045039; F:GO:0016499; C:GO:0042721	F:mitochondrion targeting sequence binding; F:protein channel activity; P:G-protein coupled receptor signaling pathway; C:integral component of membrane; P:feeding behavior; P:protein import into mitochondrial inner membrane; F:orexin receptor activity; C:mitochondrial inner membrane protein insertion complex			IPR003397 (PFAM); PTHR14110:SF18 (PANTHER); PTHR14110 (PANTHER)	no GO terms	no GO terms
[INTERPRO, NO-BLAST]	TRINITY_DN16376_c0_g1_i1	---NA---	935									mobidb-lite (MOBIDB_LITE)	no GO terms	no GO terms
[INTERPRO, NO-BLAST]	TRINITY_DN16382_c0_g1_i1	---NA---	601									no IPS match	no IPS match	no IPS match
[INTERPRO, NO-BLAST]	TRINITY_DN16389_c0_g1_i1	---NA---	1078									mobidb-lite (MOBIDB_LITE)	no GO terms	no GO terms
[INTERPRO, BLASTED, MAPPED]	TRINITY_DN16391_c0_g1_i1	39S ribosomal mitochondrial	2137	20	8.58602e-89	53.1	3	P:GO:0002119; P:GO:0009792; C:GO:0005840	P:nematode larval development; P:embryo development ending in birth or egg hatching; C:ribosome			IPR008914 (G3DSA:3.90.280.GENE3D); IPR008914 (PFAM); mobidb-lite (MOBIDB_LITE); PTHR11362:SF66 (PANTHER); PTHR11362 (PANTHER); cd00866 (CDD); IPR008914 (SUPERFAMILY)	no GO terms	no GO terms
[INTERPRO, BLASTED, MAPPED, ANNOTATED]	TRINITY_DN16396_c0_g1_i1	structural maintenance of chromosomes 3	3293	20	0	65.55	6	C:GO:0000790; P:GO:0007275; C:GO:0008278; F:GO:0005488; P:GO:0006996; P:GO:0007049	C:nuclear chromatin; P:multicellular organism development; C:cohesin complex; F:binding; P:organelle organization; P:cell cycle			IPR010935 (SMART); G3DSA:1.20.1000.10 (GENE3D); IPR003395 (PFAM); IPR010935 (PFAM); G3DSA:1.20.5.340 (GENE3D); G3DSA:3.40.50.300 (GENE3D); IPR024704 (PIRSF); G3DSA:1.20.5.170 (GENE3D); G3DSA:1.20.120.330 (GENE3D); mobidb-lite (MOBIDB_LITE); IPR029685 (PTHR18937:PANTHER); PTHR18937 (PANTHER); IPR010935 (SUPERFAMILY); IPR027417 (SUPERFAMILY)	F:GO:0005524; P:GO:0006281; F:GO:0005515; P:GO:0051276; P:GO:0007064; C:GO:0008278; C:GO:0005694; F:GO:0003682	F:ATP binding; P:DNA repair; F:protein binding; P:chromosome organization; P:mitotic sister chromatid cohesion; C:cohesin complex; C:chromosome; F:chromatin binding
[INTERPRO, NO-BLAST]	TRINITY_DN16397_c0_g1_i1	---NA---	617									no IPS match	no IPS match	no IPS match
[INTERPRO, BLASTED, MAPPED, ANNOTATED]	TRINITY_DN16404_c0_g1_i1	DEAD DEAH box helicase	2332	20	6.57534e-104	72.75	5	F:GO:0000166; P:GO:0007275; C:GO:0005739; P:GO:0010501; F:GO:0004004	F:nucleotide binding; P:multicellular organism development; C:mitochondrion; P:RNA secondary structure unwinding; F:ATP-dependent RNA helicase activity	EC:3.6.1.3; EC:3.6.1.15	Adenosinetriphosphatase; Nucleoside-triphosphate phosphatase	PR01228 (PRINTS); IPR001650 (SMART); G3DSA:3.40.50.300 (GENE3D); G3DSA:3.40.50.300 (GENE3D); IPR001650 (PFAM); mobidb-lite (MOBIDB_LITE); mobidb-lite (MOBIDB_LITE); PTHR24031:SF367 (PANTHER); PTHR24031 (PANTHER); IPR014001 (PROSITE_PROFILES); IPR001650 (PROSITE_PROFILES); cd00079 (CDD); IPR027417 (SUPERFAMILY)	no GO terms	no GO terms
[INTERPRO, NO-BLAST]	TRINITY_DN16407_c0_g1_i1	---NA---	1597									mobidb-lite (MOBIDB_LITE)	no GO terms	no GO terms
[INTERPRO, NO-BLAST]	TRINITY_DN16408_c0_g1_i1	---NA---	393									no IPS match	no IPS match	no IPS match
[INTERPRO, BLASTED, MAPPED]	TRINITY_DN16409_c0_g1_i1	Fatty acid-binding homolog 3	753	20	2.72838e-43	61.35	6	P:GO:0006914; P:GO:0008340; F:GO:0008289; C:GO:0005576; P:GO:0006810; F:GO:0005215	P:autophagy; P:determination of adult lifespan; F:lipid binding; C:extracellular region; P:transport; F:transporter activity			IPR000463 (PRINTS); IPR012674 (G3DSA:2.40.128.GENE3D); PTHR22725 (PANTHER); IPR007110 (PROSITE_PROFILES); IPR012674 (SUPERFAMILY)	F:GO:0008289; P:GO:0006810; F:GO:0005215	F:lipid binding; P:transport; F:transporter activity
[INTERPRO, NO-BLAST]	TRINITY_DN16411_c0_g1_i1	---NA---	950									no IPS match	no IPS match	no IPS match
[INTERPRO, BLASTED, MAPPED]	TRINITY_DN16416_c0_g1_i1	Leukocyte elastase inhibitor	1226	20	1.07528e-36	54.05	5	C:GO:0005615; C:GO:0016020; P:GO:0006508; C:GO:0016021; F:GO:0008233	C:extracellular space; C:membrane; P:proteolysis; C:integral component of membrane; F:peptidase activity			IPR023796 (SMART); G3DSA:3.30.497.10 (GENE3D); G3DSA:2.30.39.10 (GENE3D); IPR023796 (PFAM); IPR000215 (PANTHER); IPR023796 (SUPERFAMILY)	C:GO:0005615	C:extracellular space
[INTERPRO, NO-BLAST]	TRINITY_DN16419_c0_g1_i1	---NA---	870									mobidb-lite (MOBIDB_LITE)	no GO terms	no GO terms
[INTERPRO, NO-BLAST]	TRINITY_DN16422_c0_g1_i1	---NA---	398									no IPS match	no IPS match	no IPS match
[INTERPRO, NO-BLAST]	TRINITY_DN16441_c0_g1_i1	---NA---	371									no IPS match	no IPS match	no IPS match
[INTERPRO, NO-BLAST]	TRINITY_DN16443_c0_g1_i1	---NA---	1114									IPR000719 (PFAM); G3DSA:1.10.510.10 (GENE3D); IPR000719 (PROSITE_PROFILES); cd00180 (CDD); IPR011009 (SUPERFAMILY)	F:GO:0005524; F:GO:0004672; P:GO:0006468	F:ATP binding; F:protein kinase activity; P:protein phosphorylation
[INTERPRO, NO-BLAST]	TRINITY_DN16448_c0_g1_i1	---NA---	1145									no IPS match	no IPS match	no IPS match
[INTERPRO, BLASTED, MAPPED]	TRINITY_DN16471_c0_g1_i1	amino acid permease	457	1	4.22821e-06	58	2	C:GO:0016020; C:GO:0016021	C:membrane; C:integral component of membrane			no IPS match	no IPS match	no IPS match
[INTERPRO, BLASTED, MAPPED, ANNOTATED]	TRINITY_DN16472_c0_g1_i1	Elegans Y-box	875	20	7.73011e-17	58.75	1	C:GO:0005783	C:endoplasmic reticulum			IPR011129 (SMART); IPR002059 (PFAM); G3DSA:2.40.50.140 (GENE3D); mobidb-lite (MOBIDB_LITE); PTHR11544 (PANTHER); PTHR11544:SF95 (PANTHER); IPR002059 (CDD); IPR012340 (SUPERFAMILY)	F:GO:0003676; F:GO:0003677; P:GO:0006355	F:nucleic acid binding; F:DNA binding; P:regulation of transcription, DNA-templated
[INTERPRO, NO-BLAST]	TRINITY_DN16475_c0_g1_i1	---NA---	1970									mobidb-lite (MOBIDB_LITE)	no GO terms	no GO terms
[INTERPRO, NO-BLAST]	TRINITY_DN16477_c0_g1_i1	---NA---	2398									IPR019362 (PFAM); mobidb-lite (MOBIDB_LITE); PTHR13192:SF7 (PANTHER); IPR019362 (PANTHER)	P:GO:0009235	P:cobalamin metabolic process
[INTERPRO, NO-BLAST]	TRINITY_DN16481_c0_g1_i1	---NA---	605									no IPS match	no IPS match	no IPS match
[INTERPRO, NO-BLAST]	TRINITY_DN16484_c0_g1_i1	---NA---	951									mobidb-lite (MOBIDB_LITE)	no GO terms	no GO terms
[INTERPRO, NO-BLAST]	TRINITY_DN16489_c0_g1_i1	---NA---	203									no IPS match	no IPS match	no IPS match
[INTERPRO, BLASTED, MAPPED, ANNOTATED]	TRINITY_DN16490_c0_g1_i1	pre-rRNA-processing TSR1 homolog	2632	20	1.84165e-142	73.05	7	F:GO:0005525; P:GO:0000462; F:GO:0003924; C:GO:0016020; F:GO:0034511; P:GO:0000479; C:GO:0030688	F:GTP binding; P:maturation of SSU-rRNA from tricistronic rRNA transcript (SSU-rRNA, 5.8S rRNA, LSU-rRNA); F:GTPase activity; C:membrane; F:U3 snoRNA binding; P:endonucleolytic cleavage of tricistronic rRNA transcript (SSU-rRNA, 5.8S rRNA, LSU-rRNA); C:preribosome, small subunit precursor	EC:3.6.1.15	Nucleoside-triphosphate phosphatase	IPR007034 (SMART); IPR007034 (PFAM); mobidb-lite (MOBIDB_LITE); mobidb-lite (MOBIDB_LITE); PTHR12858 (PANTHER); PTHR12858:SF3 (PANTHER)	no GO terms	no GO terms
[INTERPRO, NO-BLAST]	TRINITY_DN16497_c0_g1_i1	---NA---	687									no IPS match	no IPS match	no IPS match
[INTERPRO, NO-BLAST]	TRINITY_DN16501_c0_g1_i1	---NA---	1517									mobidb-lite (MOBIDB_LITE); mobidb-lite (MOBIDB_LITE); mobidb-lite (MOBIDB_LITE)	no GO terms	no GO terms
[INTERPRO, NO-BLAST]	TRINITY_DN16512_c0_g1_i1	---NA---	456									no IPS match	no IPS match	no IPS match
[INTERPRO, NO-BLAST]	TRINITY_DN16515_c0_g1_i1	---NA---	406									no IPS match	no IPS match	no IPS match
[INTERPRO, NO-BLAST]	TRINITY_DN16527_c0_g1_i1	---NA---	992									no IPS match	no IPS match	no IPS match
[INTERPRO, BLASTED]	TRINITY_DN16532_c0_g1_i1	nuclease HARBI1	1096	20	2.96529e-16	64.15						no IPS match	no IPS match	no IPS match
[INTERPRO, BLASTED, MAPPED, ANNOTATED]	TRINITY_DN16536_c0_g1_i1	Tyramine receptor ser-2	2037	20	2.04055e-110	83.25	5	C:GO:0005887; F:GO:0004989; P:GO:0007212; P:GO:0007211; F:GO:0008226	C:integral component of plasma membrane; F:octopamine receptor activity; P:dopamine receptor signaling pathway; P:octopamine or tyramine signaling pathway; F:tyramine receptor activity			IPR000276 (PRINTS); IPR002002 (PRINTS); IPR000276 (SMART); IPR000276 (PFAM); G3DSA:1.20.1070.10 (GENE3D); mobidb-lite (MOBIDB_LITE); PTHR24248 (PANTHER); PTHR24248:SF98 (PANTHER); IPR017452 (PROSITE_PROFILES); SSF81321 (SUPERFAMILY)	F:GO:0004930; P:GO:0007186; F:GO:0004989; C:GO:0016021	F:G-protein coupled receptor activity; P:G-protein coupled receptor signaling pathway; F:octopamine receptor activity; C:integral component of membrane
[INTERPRO, NO-BLAST]	TRINITY_DN16548_c0_g1_i1	---NA---	260									IPR018502 (PFAM); IPR018502 (G3DSA:1.10.220.GENE3D); SSF47874 (SUPERFAMILY)	F:GO:0005509; F:GO:0005544	F:calcium ion binding; F:calcium-dependent phospholipid binding
[INTERPRO, NO-BLAST]	TRINITY_DN16552_c0_g1_i1	---NA---	1043									G3DSA:1.20.5.340 (GENE3D); mobidb-lite (MOBIDB_LITE); mobidb-lite (MOBIDB_LITE)	no GO terms	no GO terms
[INTERPRO, NO-BLAST]	TRINITY_DN16564_c0_g1_i1	---NA---	1195									mobidb-lite (MOBIDB_LITE); mobidb-lite (MOBIDB_LITE); mobidb-lite (MOBIDB_LITE)	no GO terms	no GO terms
[INTERPRO, BLASTED, MAPPED, ANNOTATED]	TRINITY_DN16573_c0_g1_i1	GMP reductase	1736	20	4.75284e-130	79.4	10	P:GO:0015951; C:GO:1902560; F:GO:0003920; C:GO:0005737; F:GO:0046872; P:GO:0002119; P:GO:0009792; P:GO:0055114; P:GO:0006144; P:GO:0040007	P:purine ribonucleotide interconversion; C:GMP reductase complex; F:GMP reductase activity; C:cytoplasm; F:metal ion binding; P:nematode larval development; P:embryo development ending in birth or egg hatching; P:oxidation-reduction process; P:purine nucleobase metabolic process; P:growth	EC:1.7.1.7	GMP reductase	SM01240 (SMART); IPR013785 (G3DSA:3.20.20.GENE3D); IPR001093 (PFAM); PTHR43170 (PANTHER); PTHR43170:SF3 (PANTHER); IPR001093 (CDD); SSF51412 (SUPERFAMILY)	F:GO:0003824; P:GO:0055114	F:catalytic activity; P:oxidation-reduction process
[INTERPRO, NO-BLAST]	TRINITY_DN16575_c0_g1_i1	---NA---	369									no IPS match	no IPS match	no IPS match
[INTERPRO, NO-BLAST]	TRINITY_DN16577_c0_g1_i1	---NA---	642									no IPS match	no IPS match	no IPS match
[INTERPRO, NO-BLAST]	TRINITY_DN16580_c0_g1_i1	---NA---	243									no IPS match	no IPS match	no IPS match
[INTERPRO, BLASTED, MAPPED, ANNOTATED]	TRINITY_DN16583_c0_g1_i1	calmodulin	1790	20	3.9608e-97	99.1	88	F:GO:0043548; F:GO:0015276; P:GO:0007099; P:GO:0009792; P:GO:0043388; C:GO:0005875; P:GO:0043547; C:GO:0030426; P:GO:0007605; P:GO:0031954; C:GO:0034704; P:GO:0051000; F:GO:0072542; F:GO:0005509; F:GO:0043274; P:GO:0007608; C:GO:0031475; C:GO:0005829; C:GO:0031476; F:GO:0031432; F:GO:0031996; F:GO:0031997; F:GO:0050998; F:GO:0019901; P:GO:2001020; F:GO:0019904; C:GO:0008076; P:GO:0034220; F:GO:00…	F:phosphatidylinositol 3-kinase binding; F:ligand-gated ion channel activity; P:centriole replication; P:embryo development ending in birth or egg hatching; P:positive regulation of DNA binding; C:microtubule associated complex; P:positive regulation of GTPase activity; C:growth cone; P:sensory perception of sound; P:positive regulation of protein autophosphorylation; C:calcium channel complex; P…	EC:1.97.1; EC:2.7.1.127	Other oxidoreductases; Inositol-trisphosphate 3-kinase	IPR002048 (SMART); G3DSA:1.10.238.10 (GENE3D); G3DSA:1.10.238.10 (GENE3D); G3DSA:1.10.238.10 (GENE3D); IPR002048 (PFAM); G3DSA:1.10.238.10 (GENE3D); PTHR23050:SF227 (PANTHER); PTHR23050 (PANTHER); IPR002048 (PROSITE_PROFILES); IPR002048 (CDD); IPR002048 (CDD); IPR011992 (SUPERFAMILY)	F:GO:0005509	F:calcium ion binding
[INTERPRO, BLASTED, MAPPED]	TRINITY_DN16585_c0_g1_i1	G -coupled rhodopsin-like family and rhodopsin- 7TM domain-containing	1131	2	3.93824e-15	62	6	F:GO:0004930; P:GO:0007186; P:GO:0007165; C:GO:0016020; C:GO:0016021; F:GO:0004871	F:G-protein coupled receptor activity; P:G-protein coupled receptor signaling pathway; P:signal transduction; C:membrane; C:integral component of membrane; F:signal transducer activity			IPR000276 (PRINTS); IPR000276 (PFAM); G3DSA:1.20.1070.10 (GENE3D); PTHR24229 (PANTHER); IPR017452 (PROSITE_PROFILES); SSF81321 (SUPERFAMILY)	F:GO:0004930; P:GO:0007186; C:GO:0016021	F:G-protein coupled receptor activity; P:G-protein coupled receptor signaling pathway; C:integral component of membrane
[INTERPRO, NO-BLAST]	TRINITY_DN16601_c0_g1_i1	---NA---	1197									G3DSA:1.10.1660.10 (GENE3D); G3DSA:1.10.10.60 (GENE3D); IPR011991 (G3DSA:1.10.10.GENE3D); IPR011991 (G3DSA:1.10.10.GENE3D); IPR011991 (G3DSA:1.10.10.GENE3D); IPR009057 (SUPERFAMILY)	F:GO:0003677	F:DNA binding
[INTERPRO, NO-BLAST]	TRINITY_DN16603_c0_g1_i1	---NA---	483									mobidb-lite (MOBIDB_LITE)	no GO terms	no GO terms
[INTERPRO, NO-BLAST]	TRINITY_DN16608_c0_g1_i1	---NA---	2214									mobidb-lite (MOBIDB_LITE); mobidb-lite (MOBIDB_LITE); mobidb-lite (MOBIDB_LITE)	no GO terms	no GO terms
[INTERPRO, BLASTED, MAPPED, ANNOTATED]	TRINITY_DN16612_c0_g1_i1	hypothetical protein Bm1_05555	238	20	2.78767e-17	84.45	1	C:GO:0016021	C:integral component of membrane			no IPS match	no IPS match	no IPS match
[INTERPRO, NO-BLAST]	TRINITY_DN16615_c0_g1_i1	---NA---	963									no IPS match	no IPS match	no IPS match
[INTERPRO, NO-BLAST]	TRINITY_DN16619_c0_g1_i1	---NA---	209									no IPS match	no IPS match	no IPS match
[INTERPRO, BLASTED, MAPPED]	TRINITY_DN16620_c0_g1_i1	Solute carrier family facilitated glucose transporter member 7	1522	12	9.41039e-14	55.83	6	P:GO:0055085; F:GO:0022857; C:GO:0016020; C:GO:0016021; P:GO:0008643; F:GO:0005215	P:transmembrane transport; F:transmembrane transporter activity; C:membrane; C:integral component of membrane; P:carbohydrate transport; F:transporter activity			PTHR23503:SF62 (PANTHER); PTHR23503 (PANTHER)	no GO terms	no GO terms
[INTERPRO, NO-BLAST]	TRINITY_DN16633_c0_g1_i1	---NA---	295									no IPS match	no IPS match	no IPS match
[INTERPRO, BLASTED, MAPPED, ANNOTATED]	TRINITY_DN16662_c0_g1_i1	Dwarfin sma	967	20	4.26906e-27	80.25	8	C:GO:0005634; C:GO:0005667; F:GO:0003677; F:GO:0003700; C:GO:0005737; P:GO:0006351; P:GO:0007179; P:GO:0006355	C:nucleus; C:transcription factor complex; F:DNA binding; F:transcription factor activity, sequence-specific DNA binding; C:cytoplasm; P:transcription, DNA-templated; P:transforming growth factor beta receptor signaling pathway; P:regulation of transcription, DNA-templated			mobidb-lite (MOBIDB_LITE); IPR013019 (PROSITE_PROFILES); IPR013019 (SUPERFAMILY)	C:GO:0005667; F:GO:0003700; P:GO:0007179; P:GO:0006355; C:GO:0005622	C:transcription factor complex; F:transcription factor activity, sequence-specific DNA binding; P:transforming growth factor beta receptor signaling pathway; P:regulation of transcription, DNA-templated; C:intracellular
[INTERPRO, BLASTED, MAPPED, ANNOTATED]	TRINITY_DN16664_c0_g1_i1	sprT-like domain-containing Spartan	3116	20	3.08523e-78	70.85	5	P:GO:0006281; F:GO:0043130; P:GO:1901576; P:GO:0044249; C:GO:0005654	P:DNA repair; F:ubiquitin binding; P:organic substance biosynthetic process; P:cellular biosynthetic process; C:nucleoplasm			IPR006640 (SMART); IPR006640 (PFAM); mobidb-lite (MOBIDB_LITE); PTHR21220 (PANTHER)	no GO terms	no GO terms
[INTERPRO, BLASTED, MAPPED, ANNOTATED]	TRINITY_DN16669_c0_g1_i1	60S ribosomal L44	1070	20	4.92536e-56	89.05	9	P:GO:0040035; F:GO:0003735; P:GO:0002119; P:GO:0009792; C:GO:0016021; C:GO:0022625; P:GO:0018996; P:GO:0040018; P:GO:0006412	P:hermaphrodite genitalia development; F:structural constituent of ribosome; P:nematode larval development; P:embryo development ending in birth or egg hatching; C:integral component of membrane; C:cytosolic large ribosomal subunit; P:molting cycle, collagen and cuticulin-based cuticle; P:positive regulation of multicellular organism growth; P:translation			IPR001163 (SMART); G3DSA:2.30.30.100 (GENE3D); IPR001163 (PFAM); mobidb-lite (MOBIDB_LITE); IPR027141 (PANTHER); PTHR23338:SF30 (PANTHER); IPR034101 (CDD); IPR010920 (SUPERFAMILY)	P:GO:0000956; P:GO:0006396; P:GO:0000398	P:nuclear-transcribed mRNA catabolic process; P:RNA processing; P:mRNA splicing, via spliceosome
[INTERPRO, BLASTED, MAPPED, ANNOTATED]	TRINITY_DN16671_c1_g1_i1	homeobox SIX6-like	328	20	3.7612e-08	69.9	2	P:GO:0006355; P:GO:0048513	P:regulation of transcription, DNA-templated; P:animal organ development			IPR031701 (PFAM)	no GO terms	no GO terms
[INTERPRO, BLASTED, MAPPED]	TRINITY_DN16676_c0_g1_i1	phosphoglycerate mutase family	2451	20	2.16218e-32	52.15	5	F:GO:0050278; F:GO:0003824; P:GO:0008152; C:GO:0005829; P:GO:0016311	F:sedoheptulose-bisphosphatase activity; F:catalytic activity; P:metabolic process; C:cytosol; P:dephosphorylation			IPR013078 (SMART); IPR013078 (PFAM); IPR029033 (G3DSA:3.40.50.GENE3D); PTHR16469 (PANTHER); IPR013078 (CDD); IPR029033 (SUPERFAMILY)	no GO terms	no GO terms
[INTERPRO, BLASTED, MAPPED, ANNOTATED]	TRINITY_DN16680_c0_g1_i1	pantothenate kinase 3 isoform X3	951	20	1.05332e-50	79.95	4	F:GO:0005524; P:GO:0015937; F:GO:0004594; P:GO:0016310	F:ATP binding; P:coenzyme A biosynthetic process; F:pantothenate kinase activity; P:phosphorylation	EC:2.7.1.33	Pantothenate kinase	IPR004567 (PFAM); G3DSA:3.30.420.40 (GENE3D); mobidb-lite (MOBIDB_LITE); PTHR12280:SF32 (PANTHER); PTHR12280 (PANTHER); SSF53067 (SUPERFAMILY)	F:GO:0005524; P:GO:0015937; F:GO:0004594	F:ATP binding; P:coenzyme A biosynthetic process; F:pantothenate kinase activity
[INTERPRO, BLASTED, MAPPED, ANNOTATED]	TRINITY_DN16684_c0_g1_i1	band 7 AGAP004871-like isoform X2	593	20	6.44554e-34	80.15	1	C:GO:0016021	C:integral component of membrane			IPR001972 (PRINTS); IPR001107 (PFAM); mobidb-lite (MOBIDB_LITE); PTHR10264 (PANTHER); PTHR10264:SF99 (PANTHER); IPR001107 (SUPERFAMILY)	C:GO:0016020	C:membrane
[INTERPRO, BLASTED, MAPPED, ANNOTATED]	TRINITY_DN16688_c0_g1_i1	Mitochondrial 2-oxoglutarate malate carrier	684	20	2.3147e-78	74.85	6	F:GO:0003735; C:GO:0005739; C:GO:0016020; P:GO:0044763; P:GO:0006810; P:GO:0006412	F:structural constituent of ribosome; C:mitochondrion; C:membrane; P:single-organism cellular process; P:transport; P:translation			IPR018108 (PFAM); IPR023395 (G3DSA:1.50.40.GENE3D); PTHR24089:SF424 (PANTHER); PTHR24089 (PANTHER); IPR018108 (PROSITE_PROFILES); IPR018108 (PROSITE_PROFILES); IPR023395 (SUPERFAMILY)	no GO terms	no GO terms
[INTERPRO, BLASTED, MAPPED]	TRINITY_DN16691_c0_g1_i1	Platelet-activating factor acetylhydrolase family-containing	225	1	1.40624e-07	62	3	F:GO:0003847; P:GO:0016042; F:GO:0016787	F:1-alkyl-2-acetylglycerophosphocholine esterase activity; P:lipid catabolic process; F:hydrolase activity			mobidb-lite (MOBIDB_LITE)	no GO terms	no GO terms
[INTERPRO, NO-BLAST]	TRINITY_DN16693_c0_g1_i1	---NA---	1020									no IPS match	no IPS match	no IPS match
[INTERPRO, BLASTED, MAPPED, ANNOTATED]	TRINITY_DN16697_c0_g1_i1	Armadillo beta-catenin-like repeat	2310	20	2.3675e-143	62.4	16	F:GO:0019901; F:GO:0019904; P:GO:0090138; P:GO:0032880; P:GO:0009792; P:GO:0010172; P:GO:0044333; P:GO:0045944; F:GO:0045294; C:GO:0005634; F:GO:0003713; C:GO:0005913; P:GO:0042074; P:GO:0051782; F:GO:0045296; C:GO:0016342	F:protein kinase binding; F:protein domain specific binding; P:regulation of actin cytoskeleton organization by cell-cell adhesion; P:regulation of protein localization; P:embryo development ending in birth or egg hatching; P:embryonic body morphogenesis; P:Wnt signaling pathway involved in digestive tract morphogenesis; P:positive regulation of transcription from RNA polymerase II promoter; F:al…			IPR013284 (PRINTS); IPR000225 (SMART); PF05804 (PFAM); IPR011989 (G3DSA:1.25.10.GENE3D); PTHR23315 (PANTHER); IPR030461 (PTHR23315:PANTHER); IPR000225 (PROSITE_PROFILES); IPR000225 (PROSITE_PROFILES); IPR016024 (SUPERFAMILY)	F:GO:0045294; P:GO:0002159; F:GO:0005515; C:GO:0005913; F:GO:0045296; F:GO:0005198; C:GO:0016342; P:GO:0007155; P:GO:0034333; F:GO:0005488; F:GO:0004871	F:alpha-catenin binding; P:desmosome assembly; F:protein binding; C:cell-cell adherens junction; F:cadherin binding; F:structural molecule activity; C:catenin complex; P:cell adhesion; P:adherens junction assembly; F:binding; F:signal transducer activity
[INTERPRO, BLASTED, MAPPED, ANNOTATED]	TRINITY_DN16703_c0_g1_i1	Mediator of RNA polymerase II transcription subunit 14	2358	20	1.48757e-116	62.65	4	C:GO:0044451; P:GO:0006355; C:GO:0043234; P:GO:0044699	C:nucleoplasm part; P:regulation of transcription, DNA-templated; C:protein complex; P:single-organism process			IPR013947 (PFAM); mobidb-lite (MOBIDB_LITE); mobidb-lite (MOBIDB_LITE); mobidb-lite (MOBIDB_LITE); PTHR12809 (PANTHER); PTHR12809:SF4 (PANTHER)	C:GO:0016592; F:GO:0001104; P:GO:0006357	C:mediator complex; F:RNA polymerase II transcription cofactor activity; P:regulation of transcription from RNA polymerase II promoter
[INTERPRO, NO-BLAST]	TRINITY_DN16710_c0_g1_i1	---NA---	829									no IPS match	no IPS match	no IPS match
[INTERPRO, NO-BLAST]	TRINITY_DN16715_c0_g1_i1	---NA---	304									mobidb-lite (MOBIDB_LITE)	no GO terms	no GO terms
[INTERPRO, BLASTED, MAPPED, ANNOTATED]	TRINITY_DN16720_c0_g1_i1	PERMeable eggshell	1643	10	1.66767e-19	49	1	P:GO:0044699	P:single-organism process			G3DSA:3.40.50.720 (GENE3D); PTHR10366 (PANTHER); PTHR10366:SF526 (PANTHER); IPR016040 (SUPERFAMILY)	no GO terms	no GO terms
[INTERPRO, BLASTED, MAPPED, ANNOTATED]	TRINITY_DN16729_c0_g1_i1	myotubularin isoform X1	2545	20	0	65.9	4	F:GO:0016791; P:GO:0016311; P:GO:0044238; P:GO:0071704	F:phosphatase activity; P:dephosphorylation; P:primary metabolic process; P:organic substance metabolic process	EC:3.1.3.41	4-nitrophenylphosphatase	IPR011993 (G3DSA:2.30.29.GENE3D); IPR010569 (PFAM); IPR029021 (G3DSA:3.90.190.GENE3D); IPR004182 (PFAM); mobidb-lite (MOBIDB_LITE); IPR030564 (PANTHER); PTHR10807:SF77 (PANTHER); IPR010569 (PROSITE_PROFILES); IPR029021 (SUPERFAMILY); IPR011993 (SUPERFAMILY)	no GO terms	no GO terms
[INTERPRO, BLASTED, MAPPED]	TRINITY_DN16730_c0_g1_i1	serine threonine- kinase Nek7	1979	20	1.27634e-123	50.55	11	F:GO:0000166; P:GO:0051973; F:GO:0005524; P:GO:1904355; P:GO:0032212; F:GO:0004672; P:GO:0016310; F:GO:0004674; P:GO:0006468; F:GO:0016301; C:GO:0005654	F:nucleotide binding; P:positive regulation of telomerase activity; F:ATP binding; P:positive regulation of telomere capping; P:positive regulation of telomere maintenance via telomerase; F:protein kinase activity; P:phosphorylation; F:protein serine/threonine kinase activity; P:protein phosphorylation; F:kinase activity; C:nucleoplasm			IPR000719 (PFAM); G3DSA:3.30.200.20 (GENE3D); G3DSA:1.10.510.10 (GENE3D); PTHR43671 (PANTHER); IPR000719 (PROSITE_PROFILES); cd00180 (CDD); IPR011009 (SUPERFAMILY)	F:GO:0005524; F:GO:0004672; P:GO:0006468	F:ATP binding; F:protein kinase activity; P:protein phosphorylation
[INTERPRO, NO-BLAST]	TRINITY_DN16732_c0_g1_i1	---NA---	1434									no IPS match	no IPS match	no IPS match
[INTERPRO, BLASTED, MAPPED, ANNOTATED]	TRINITY_DN16735_c0_g1_i1	acidic leucine-rich nuclear phospho 32 family member a	2862	20	2.11661e-50	72.7	4	C:GO:0005634; F:GO:0003735; C:GO:0005840; P:GO:0006412	C:nucleus; F:structural constituent of ribosome; C:ribosome; P:translation			IPR003603 (SMART); IPR032675 (G3DSA:3.80.10.GENE3D); PF14580 (PFAM); mobidb-lite (MOBIDB_LITE); PTHR11375 (PANTHER); IPR032675 (SUPERFAMILY)	no GO terms	no GO terms
[INTERPRO, BLASTED, MAPPED, ANNOTATED]	TRINITY_DN16736_c0_g1_i1	serine threonine- kinase nek8	1421	20	1.12567e-73	72.4	11	F:GO:0000166; P:GO:0007275; P:GO:0045807; C:GO:0016020; F:GO:0043167; F:GO:0004672; P:GO:0006468; P:GO:0000278; P:GO:0042303; P:GO:0007017; P:GO:0040028	F:nucleotide binding; P:multicellular organism development; P:positive regulation of endocytosis; C:membrane; F:ion binding; F:protein kinase activity; P:protein phosphorylation; P:mitotic cell cycle; P:molting cycle; P:microtubule-based process; P:regulation of vulval development			IPR000719 (SMART); G3DSA:3.30.200.20 (GENE3D); IPR000719 (PFAM); PIRSF000654 (PIRSF); G3DSA:1.10.510.10 (GENE3D); PTHR43671 (PANTHER); IPR000719 (PROSITE_PROFILES); IPR011009 (SUPERFAMILY)	F:GO:0005524; F:GO:0004672; P:GO:0006468	F:ATP binding; F:protein kinase activity; P:protein phosphorylation
[INTERPRO, NO-BLAST]	TRINITY_DN16748_c1_g1_i1	---NA---	258									no IPS match	no IPS match	no IPS match
[INTERPRO, NO-BLAST]	TRINITY_DN16751_c0_g1_i1	---NA---	931									no IPS match	no IPS match	no IPS match
[INTERPRO, BLASTED, MAPPED, ANNOTATED]	TRINITY_DN16752_c0_g1_i1	Ribokinase	808	20	2.2719e-33	70.8	4	F:GO:0004747; P:GO:0006014; F:GO:0005488; P:GO:0046835	F:ribokinase activity; P:D-ribose metabolic process; F:binding; P:carbohydrate phosphorylation	EC:2.7.1.15	Ribokinase	IPR002139 (PRINTS); IPR011611 (PFAM); IPR029056 (G3DSA:3.40.1190.GENE3D); PTHR10584 (PANTHER); PTHR10584:SF215 (PANTHER); IPR029056 (SUPERFAMILY)	F:GO:0016301	F:kinase activity
[INTERPRO, NO-BLAST]	TRINITY_DN16756_c0_g1_i1	---NA---	1999									no IPS match	no IPS match	no IPS match
[INTERPRO, BLASTED, MAPPED, ANNOTATED]	TRINITY_DN16760_c0_g1_i1	60S ribosomal L5	974	20	6.31246e-145	82.45	9	P:GO:0040035; F:GO:0003735; P:GO:0002119; P:GO:0009792; F:GO:0008097; P:GO:0010171; C:GO:0022625; P:GO:0000027; P:GO:0006412	P:hermaphrodite genitalia development; F:structural constituent of ribosome; P:nematode larval development; P:embryo development ending in birth or egg hatching; F:5S rRNA binding; P:body morphogenesis; C:cytosolic large ribosomal subunit; P:ribosomal large subunit assembly; P:translation			IPR005485 (PRINTS); IPR025607 (PFAM); IPR005485 (PFAM); G3DSA:3.30.420.100 (GENE3D); IPR005485 (PANTHER); PTHR23410:SF16 (PANTHER); IPR005485 (HAMAP); cd00432 (CDD); SSF53137 (SUPERFAMILY)	F:GO:0003735; F:GO:0008097; C:GO:0005840; C:GO:0005622; P:GO:0006412	F:structural constituent of ribosome; F:5S rRNA binding; C:ribosome; C:intracellular; P:translation
[INTERPRO, BLASTED, MAPPED, ANNOTATED]	TRINITY_DN16765_c0_g1_i1	EF hand	2446	20	2.69541e-66	78.8	1	F:GO:0005509	F:calcium ion binding			IPR002048 (SMART); IPR002048 (PFAM); G3DSA:1.10.238.10 (GENE3D); G3DSA:1.10.238.10 (GENE3D); IPR002048 (PFAM); G3DSA:1.10.238.10 (GENE3D); PTHR23050:SF250 (PANTHER); PTHR23050 (PANTHER); IPR002048 (PROSITE_PROFILES); IPR002048 (PROSITE_PROFILES); IPR002048 (PROSITE_PROFILES); IPR002048 (PROSITE_PROFILES); IPR011992 (SUPERFAMILY)	F:GO:0005509	F:calcium ion binding
[INTERPRO, BLASTED]	TRINITY_DN16770_c0_g1_i1	Short chain	1321	20	5.9132e-38	54.2						IPR002347 (PRINTS); IPR002347 (PRINTS); IPR002347 (PFAM); G3DSA:3.40.50.720 (GENE3D); PTHR43544 (PANTHER); PTHR43544:SF11 (PANTHER); IPR016040 (SUPERFAMILY)	no GO terms	no GO terms
[INTERPRO, NO-BLAST]	TRINITY_DN16781_c0_g1_i1	---NA---	715									mobidb-lite (MOBIDB_LITE); mobidb-lite (MOBIDB_LITE)	no GO terms	no GO terms
[INTERPRO, BLASTED, MAPPED, ANNOTATED]	TRINITY_DN16784_c0_g1_i1	Serine threonine- phosphatase PP1-beta	3675	20	0	94.6	15	P:GO:0016569; P:GO:0040011; P:GO:0009792; P:GO:0007067; C:GO:0005694; F:GO:0004722; P:GO:0051301; P:GO:0070262; C:GO:0031965; F:GO:0005515; C:GO:0005737; F:GO:0046872; P:GO:0045132; P:GO:0018991; P:GO:0018996	P:covalent chromatin modification; P:locomotion; P:embryo development ending in birth or egg hatching; P:mitotic nuclear division; C:chromosome; F:protein serine/threonine phosphatase activity; P:cell division; P:peptidyl-serine dephosphorylation; C:nuclear membrane; F:protein binding; C:cytoplasm; F:metal ion binding; P:meiotic chromosome segregation; P:oviposition; P:molting cycle, collagen and…	EC:3.1.3.16; EC:3.1.3.41	Protein-serine/threonine phosphatase; 4-nitrophenylphosphatase	IPR012879 (PFAM); G3DSA:1.25.40.120 (GENE3D); mobidb-lite (MOBIDB_LITE); PTHR12883:SF1 (PANTHER); IPR012879 (PANTHER)	no GO terms	no GO terms
[INTERPRO, NO-BLAST]	TRINITY_DN16792_c0_g1_i1	---NA---	460									no IPS match	no IPS match	no IPS match
[INTERPRO, NO-BLAST]	TRINITY_DN16801_c0_g1_i1	---NA---	1502									IPR013083 (G3DSA:3.30.40.GENE3D)	no GO terms	no GO terms
[INTERPRO, BLASTED, MAPPED, ANNOTATED]	TRINITY_DN16814_c0_g1_i1	NEPrilysin metallopeptidase family	4318	20	9.79707e-179	49.9	1	C:GO:0044425	C:membrane part			IPR018497 (PRINTS); IPR008753 (PFAM); IPR024079 (G3DSA:3.40.390.GENE3D); G3DSA:1.10.1380.10 (GENE3D); IPR018497 (PFAM); mobidb-lite (MOBIDB_LITE); mobidb-lite (MOBIDB_LITE); mobidb-lite (MOBIDB_LITE); IPR000718 (PANTHER); IPR029736 (PTHR11733:PANTHER); IPR000718 (CDD); SSF55486 (SUPERFAMILY); SSF55486 (SUPERFAMILY)	P:GO:0007218; P:GO:0006508; F:GO:0004222; F:GO:0008237	P:neuropeptide signaling pathway; P:proteolysis; F:metalloendopeptidase activity; F:metallopeptidase activity
[INTERPRO, NO-BLAST]	TRINITY_DN16823_c0_g1_i1	---NA---	1673									no IPS match	no IPS match	no IPS match
[INTERPRO, NO-BLAST]	TRINITY_DN16828_c0_g1_i1	---NA---	203									no IPS match	no IPS match	no IPS match
[INTERPRO, BLASTED, MAPPED, ANNOTATED]	TRINITY_DN16833_c0_g1_i1	phosphoacetylglucosamine mutase	1485	20	4.37417e-20	52.4	4	P:GO:1901135; P:GO:0044238; P:GO:0044237; P:GO:0044699	P:carbohydrate derivative metabolic process; P:primary metabolic process; P:cellular metabolic process; P:single-organism process			G3DSA:3.40.120.10 (GENE3D); IPR005844 (PFAM); G3DSA:3.40.120.10 (GENE3D); PTHR22573:SF66 (PANTHER); PTHR22573 (PANTHER); IPR016055 (SUPERFAMILY)	P:GO:0005975; F:GO:0016868	P:carbohydrate metabolic process; F:intramolecular transferase activity, phosphotransferases
[INTERPRO, BLASTED]	TRINITY_DN16837_c0_g1_i1	esophageal gland-localized secretory 11	2451	1	1.77042e-172	100						mobidb-lite (MOBIDB_LITE); mobidb-lite (MOBIDB_LITE)	no GO terms	no GO terms
[INTERPRO, NO-BLAST]	TRINITY_DN16851_c0_g1_i1	---NA---	430									no IPS match	no IPS match	no IPS match
[INTERPRO, BLASTED, MAPPED, ANNOTATED]	TRINITY_DN16855_c0_g1_i1	60S ribosomal L4	2727	20	7.07913e-174	83.8	7	F:GO:0003735; P:GO:0008340; P:GO:0009792; P:GO:0006915; C:GO:0022625; P:GO:0000003; P:GO:0006412	F:structural constituent of ribosome; P:determination of adult lifespan; P:embryo development ending in birth or egg hatching; P:apoptotic process; C:cytosolic large ribosomal subunit; P:reproduction; P:translation			IPR023574 (G3DSA:3.40.1370.GENE3D); IPR025755 (PFAM); IPR002136 (PFAM); mobidb-lite (MOBIDB_LITE); PTHR19431 (PANTHER); PTHR19431:SF2 (PANTHER); IPR023574 (SUPERFAMILY)	F:GO:0003735; C:GO:0005840; P:GO:0006412	F:structural constituent of ribosome; C:ribosome; P:translation
[INTERPRO, BLASTED, MAPPED, ANNOTATED]	TRINITY_DN16858_c0_g1_i1	cyclic nucleotide-gated channel alpha	1124	20	5.47215e-42	63.15	8	F:GO:0000166; C:GO:0005887; F:GO:0005515; P:GO:0034220; P:GO:0016056; F:GO:0005221; P:GO:0007601; P:GO:0022400	F:nucleotide binding; C:integral component of plasma membrane; F:protein binding; P:ion transmembrane transport; P:rhodopsin mediated signaling pathway; F:intracellular cyclic nucleotide activated cation channel activity; P:visual perception; P:regulation of rhodopsin mediated signaling pathway			G3DSA:1.10.287.70 (GENE3D); IPR014710 (G3DSA:2.60.120.GENE3D); G3DSA:1.10.287.630 (GENE3D); PTHR10217:SF598 (PANTHER); PTHR10217 (PANTHER); SSF81324 (SUPERFAMILY); IPR018490 (SUPERFAMILY)	no GO terms	no GO terms
[INTERPRO, NO-BLAST]	TRINITY_DN16861_c0_g1_i1	---NA---	352									IPR016072 (PFAM); G3DSA:3.30.710.10 (GENE3D); IPR016072 (SUPERFAMILY)	P:GO:0006511	P:ubiquitin-dependent protein catabolic process
[INTERPRO, NO-BLAST]	TRINITY_DN16862_c0_g1_i1	---NA---	403									no IPS match	no IPS match	no IPS match
[INTERPRO, BLASTED, MAPPED]	TRINITY_DN16863_c0_g1_i1	defective mitochondrial respiration family member 1	3206	20	8.38446e-17	52.25	2	C:GO:0016020; C:GO:0016021	C:membrane; C:integral component of membrane			no IPS match	no IPS match	no IPS match
[INTERPRO, BLASTED, MAPPED, ANNOTATED]	TRINITY_DN16866_c0_g1_i1	homolog dnj-20	1239	20	5.05751e-130	75	3	C:GO:0016021; F:GO:0051082; P:GO:0006457	C:integral component of membrane; F:unfolded protein binding; P:protein folding			IPR001623 (G3DSA:1.10.287.GENE3D); G3DSA:2.60.260.20 (GENE3D); G3DSA:2.60.260.20 (GENE3D); IPR002939 (PFAM); PTHR24078:SF344 (PANTHER); PTHR24078 (PANTHER); cd10747 (CDD); IPR001623 (SUPERFAMILY); IPR008971 (SUPERFAMILY); IPR008971 (SUPERFAMILY)	F:GO:0051082; P:GO:0006457	F:unfolded protein binding; P:protein folding
[INTERPRO, NO-BLAST]	TRINITY_DN16867_c0_g1_i1	---NA---	749									no IPS match	no IPS match	no IPS match
[INTERPRO, BLASTED, MAPPED, ANNOTATED]	TRINITY_DN16876_c0_g1_i1	zinc metallo ase nas-10	2520	20	1.17158e-89	59.65	1	F:GO:0008233	F:peptidase activity			IPR001506 (PRINTS); IPR006026 (SMART); IPR024079 (G3DSA:3.40.390.GENE3D); IPR001506 (PFAM); mobidb-lite (MOBIDB_LITE); PTHR10127 (PANTHER); PTHR10127:SF709 (PANTHER); SSF55486 (SUPERFAMILY)	F:GO:0008270; P:GO:0006508; F:GO:0004222; F:GO:0008237	F:zinc ion binding; P:proteolysis; F:metalloendopeptidase activity; F:metallopeptidase activity
[INTERPRO, BLASTED, MAPPED]	TRINITY_DN16878_c0_g1_i1	Galactoside 2-alpha-L-fucosyltransferase	1228	20	3.43961e-16	41	8	P:GO:0005975; F:GO:0016757; P:GO:0036065; C:GO:0016020; C:GO:0016021; F:GO:0016740; P:GO:0043413; F:GO:0008107	P:carbohydrate metabolic process; F:transferase activity, transferring glycosyl groups; P:fucosylation; C:membrane; C:integral component of membrane; F:transferase activity; P:macromolecule glycosylation; F:galactoside 2-alpha-L-fucosyltransferase activity			PTHR22898 (PANTHER)	no GO terms	no GO terms
[INTERPRO, BLASTED, MAPPED]	TRINITY_DN16887_c0_g1_i1	kelch domain-containing 10	2042	20	4.86785e-40	50.85	2	F:GO:0003676; F:GO:0046872	F:nucleic acid binding; F:metal ion binding			IPR015915 (G3DSA:2.120.10.GENE3D); IPR006652 (PFAM); mobidb-lite (MOBIDB_LITE); PTHR23244:SF367 (PANTHER); PTHR23244 (PANTHER); IPR011043 (SUPERFAMILY); SSF117281 (SUPERFAMILY)	F:GO:0005515	F:protein binding
[INTERPRO, NO-BLAST]	TRINITY_DN16894_c0_g1_i1	---NA---	695									no IPS match	no IPS match	no IPS match
[INTERPRO, BLASTED, MAPPED, ANNOTATED]	TRINITY_DN16898_c0_g1_i1	Ion channel	2603	20	5.13693e-75	59.15	2	P:GO:0006810; C:GO:0005886	P:transport; C:plasma membrane			IPR003280 (PRINTS); IPR013099 (PFAM); G3DSA:1.10.287.70 (GENE3D); G3DSA:1.10.287.70 (GENE3D); mobidb-lite (MOBIDB_LITE); PTHR11003:SF159 (PANTHER); PTHR11003 (PANTHER); SSF81324 (SUPERFAMILY); SSF81324 (SUPERFAMILY)	P:GO:0071805; C:GO:0016020; F:GO:0005267	P:potassium ion transmembrane transport; C:membrane; F:potassium channel activity
[INTERPRO, NO-BLAST]	TRINITY_DN16902_c0_g1_i1	---NA---	213									no IPS match	no IPS match	no IPS match
[INTERPRO, BLASTED, MAPPED]	TRINITY_DN16903_c0_g1_i1	diamine acetyltransferase 2	1211	20	4.21756e-19	53.35	3	F:GO:0016746; F:GO:0016740; F:GO:0008080	F:transferase activity, transferring acyl groups; F:transferase activity; F:N-acetyltransferase activity			G3DSA:3.40.630.30 (GENE3D); IPR000182 (PFAM); PTHR10545 (PANTHER); IPR000182 (PROSITE_PROFILES); cd04301 (CDD); IPR016181 (SUPERFAMILY)	F:GO:0008080	F:N-acetyltransferase activity
[INTERPRO, NO-BLAST]	TRINITY_DN16904_c0_g1_i1	---NA---	1556									G3DSA:2.80.10.50 (GENE3D); IPR008999 (SUPERFAMILY)	no GO terms	no GO terms
[INTERPRO, BLASTED]	TRINITY_DN16908_c0_g1_i1	BTB POZ domain-containing 2	541	20	4.7693e-17	50.8						IPR000210 (SMART); G3DSA:3.30.710.10 (GENE3D); IPR000210 (PFAM); PTHR24413:SF204 (PANTHER); PTHR24413 (PANTHER); IPR000210 (PROSITE_PROFILES); IPR011333 (SUPERFAMILY)	F:GO:0005515	F:protein binding
[INTERPRO, BLASTED, MAPPED]	TRINITY_DN16911_c0_g1_i1	probable E3 SUMO- ligase RNF212	1202	17	1.06912e-08	55.71	2	F:GO:0008270; F:GO:0046872	F:zinc ion binding; F:metal ion binding			PTHR22663 (PANTHER); IPR001841 (PROSITE_PROFILES)	no GO terms	no GO terms
[INTERPRO, NO-BLAST]	TRINITY_DN16913_c0_g1_i1	---NA---	221									no IPS match	no IPS match	no IPS match
[INTERPRO, BLASTED, MAPPED, ANNOTATED]	TRINITY_DN16919_c0_g1_i1	histone acetyltransferase kat8	1075	20	7.64755e-101	67.5	1	F:GO:0016747	F:transferase activity, transferring acyl groups other than amino-acyl groups			G3DSA:3.40.630.30 (GENE3D); IPR025995 (PFAM); IPR002717 (PFAM); G3DSA:3.30.60.60 (GENE3D); G3DSA:2.30.30.140 (GENE3D); PTHR10615:SF134 (PANTHER); PTHR10615 (PANTHER); IPR002717 (PROSITE_PROFILES); cd04301 (CDD); cd00024 (CDD); IPR016197 (SUPERFAMILY); IPR016181 (SUPERFAMILY)	F:GO:0016747; P:GO:0006355	F:transferase activity, transferring acyl groups other than amino-acyl groups; P:regulation of transcription, DNA-templated
[INTERPRO, NO-BLAST]	TRINITY_DN16925_c0_g1_i1	---NA---	294									no IPS match	no IPS match	no IPS match
[INTERPRO, NO-BLAST]	TRINITY_DN16930_c0_g1_i1	---NA---	834									no IPS match	no IPS match	no IPS match
[INTERPRO, NO-BLAST]	TRINITY_DN16937_c0_g1_i1	---NA---	457									no IPS match	no IPS match	no IPS match
[INTERPRO, BLASTED, MAPPED, ANNOTATED]	TRINITY_DN16939_c0_g1_i1	MICOS complex subunit MIC13	1032	17	5.74228e-14	59	1	C:GO:0005739	C:mitochondrion			IPR026769 (PFAM); mobidb-lite (MOBIDB_LITE)	no GO terms	no GO terms
[INTERPRO, BLASTED, MAPPED, ANNOTATED]	TRINITY_DN16940_c0_g1_i1	eukaryotic aspartyl protease	1288	20	1.37344e-175	74.1	5	F:GO:0004190; C:GO:0005737; P:GO:0030163; P:GO:0006508; C:GO:0098591	F:aspartic-type endopeptidase activity; C:cytoplasm; P:protein catabolic process; P:proteolysis; C:external side of apical plasma membrane	EC:3.4.23	Acting on peptide bonds (peptidases)	IPR001461 (PRINTS); IPR021109 (G3DSA:2.40.70.GENE3D); IPR033121 (PFAM); IPR021109 (G3DSA:2.40.70.GENE3D); PTHR13683:SF397 (PANTHER); IPR001461 (PANTHER); IPR033121 (PROSITE_PROFILES); IPR034164 (CDD); IPR021109 (SUPERFAMILY)	F:GO:0004190; P:GO:0006508	F:aspartic-type endopeptidase activity; P:proteolysis
[INTERPRO, NO-BLAST]	TRINITY_DN16942_c0_g1_i1	---NA---	609									G3DSA:2.40.50.40 (GENE3D); IPR000953 (PROSITE_PROFILES); IPR016197 (SUPERFAMILY)	no GO terms	no GO terms
[INTERPRO, NO-BLAST]	TRINITY_DN16950_c0_g1_i1	---NA---	360									no IPS match	no IPS match	no IPS match
[INTERPRO, NO-BLAST]	TRINITY_DN16959_c0_g1_i1	---NA---	653									no IPS match	no IPS match	no IPS match
[INTERPRO, NO-BLAST]	TRINITY_DN16965_c0_g1_i1	---NA---	271									no IPS match	no IPS match	no IPS match
[INTERPRO, BLASTED, MAPPED]	TRINITY_DN16969_c0_g1_i1	Zona pellucida domain-containing	1764	19	1.12386e-20	53.32	2	C:GO:0016020; C:GO:0016021	C:membrane; C:integral component of membrane			mobidb-lite (MOBIDB_LITE)	no GO terms	no GO terms
[INTERPRO, NO-BLAST]	TRINITY_DN1696_c0_g1_i1	---NA---	351									no IPS match	no IPS match	no IPS match
[INTERPRO, NO-BLAST]	TRINITY_DN16970_c0_g1_i1	---NA---	421									mobidb-lite (MOBIDB_LITE)	no GO terms	no GO terms
[INTERPRO, NO-BLAST]	TRINITY_DN16977_c0_g1_i1	---NA---	271									no IPS match	no IPS match	no IPS match
[INTERPRO, BLASTED, MAPPED, ANNOTATED]	TRINITY_DN16978_c0_g1_i1	alcohol iron-dependent	894	20	2.19763e-33	70.45	2	F:GO:0016491; P:GO:0044699	F:oxidoreductase activity; P:single-organism process			G3DSA:3.40.50.1970 (GENE3D); IPR001670 (PFAM); PTHR11496 (PANTHER); PTHR11496:SF85 (PANTHER); SSF56796 (SUPERFAMILY)	F:GO:0016491; F:GO:0046872; P:GO:0055114	F:oxidoreductase activity; F:metal ion binding; P:oxidation-reduction process
[INTERPRO, BLASTED, MAPPED, ANNOTATED]	TRINITY_DN16980_c0_g1_i1	Ras family	2148	20	5.56559e-47	68.15	1	C:GO:0016020	C:membrane			PR00449 (PRINTS); SM00174 (SMART); SM00176 (SMART); SM00175 (SMART); SM00173 (SMART); G3DSA:3.30.70.1390 (GENE3D); IPR005225 (TIGRFAM); IPR001806 (PFAM); G3DSA:3.40.50.300 (GENE3D); mobidb-lite (MOBIDB_LITE); mobidb-lite (MOBIDB_LITE); mobidb-lite (MOBIDB_LITE); mobidb-lite (MOBIDB_LITE); PTHR24073:SF628 (PANTHER); PTHR24073 (PANTHER); PS51419 (PROSITE_PROFILES); cd00154 (CDD); IPR027417 (SUPERFA…	F:GO:0005525; F:GO:0003924	F:GTP binding; F:GTPase activity
[INTERPRO, BLASTED, MAPPED]	TRINITY_DN16982_c0_g1_i1	Warthog 1	2413	20	3.08138e-79	70.4	5	P:GO:0016539; P:GO:0007275; P:GO:0006508; P:GO:0007267; F:GO:0008233	P:intein-mediated protein splicing; P:multicellular organism development; P:proteolysis; P:cell-cell signaling; F:peptidase activity			IPR015943 (G3DSA:2.130.10.GENE3D); mobidb-lite (MOBIDB_LITE); mobidb-lite (MOBIDB_LITE); PTHR11889:SF63 (PANTHER); PTHR11889 (PANTHER)	F:GO:0005515	F:protein binding
[INTERPRO, NO-BLAST]	TRINITY_DN16997_c0_g1_i1	---NA---	374									no IPS match	no IPS match	no IPS match
[INTERPRO, BLASTED, MAPPED]	TRINITY_DN17001_c1_g1_i1	Leucine-rich repeat domain containing	2823	20	2.28171e-44	57.6	6	C:GO:0005813; C:GO:0005815; C:GO:0005737; C:GO:0016020; C:GO:0016021; C:GO:0043234	C:centrosome; C:microtubule organizing center; C:cytoplasm; C:membrane; C:integral component of membrane; C:protein complex			IPR003591 (SMART); SM00365 (SMART); IPR025875 (PFAM); IPR032675 (G3DSA:3.80.10.GENE3D); IPR013783 (G3DSA:2.60.40.GENE3D); mobidb-lite (MOBIDB_LITE); mobidb-lite (MOBIDB_LITE); mobidb-lite (MOBIDB_LITE); mobidb-lite (MOBIDB_LITE); mobidb-lite (MOBIDB_LITE); PTHR10552 (PANTHER); IPR001611 (PROSITE_PROFILES); IPR001611 (PROSITE_PROFILES); IPR001611 (PROSITE_PROFILES); IPR001611 (PROSITE_PROFILES); I…	F:GO:0005515	F:protein binding
[INTERPRO, NO-BLAST]	TRINITY_DN17002_c0_g1_i1	---NA---	1830									IPR019309 (PFAM); mobidb-lite (MOBIDB_LITE); mobidb-lite (MOBIDB_LITE); PTHR13015 (PANTHER); PTHR13015:SF1 (PANTHER)	C:GO:0071203	C:WASH complex
[INTERPRO, NO-BLAST]	TRINITY_DN17012_c0_g1_i1	---NA---	446									no IPS match	no IPS match	no IPS match
[INTERPRO, BLASTED, MAPPED, ANNOTATED]	TRINITY_DN17018_c1_g1_i1	polyubiquitin-B isoform X2	225	20	3.19195e-46	100	68	P:GO:0006283; P:GO:0036297; P:GO:0007179; P:GO:0008543; P:GO:0007254; P:GO:0061418; P:GO:0042059; P:GO:0051092; P:GO:0000187; P:GO:0002755; P:GO:0010939; P:GO:0075733; C:GO:0005829; C:GO:0030666; P:GO:0032480; P:GO:0006296; P:GO:0034220; P:GO:0006294; P:GO:0090263; P:GO:1901796; P:GO:0038061; P:GO:0006297; C:GO:0005886; P:GO:0042787; P:GO:0033209; P:GO:0007219; P:GO:0031145; P:GO:0070911; P:GO:00…	P:transcription-coupled nucleotide-excision repair; P:interstrand cross-link repair; P:transforming growth factor beta receptor signaling pathway; P:fibroblast growth factor receptor signaling pathway; P:JNK cascade; P:regulation of transcription from RNA polymerase II promoter in response to hypoxia; P:negative regulation of epidermal growth factor receptor signaling pathway; P:positive regulati…			IPR019956 (PRINTS); IPR000626 (SMART); G3DSA:3.10.20.90 (GENE3D); IPR000626 (PFAM); G3DSA:3.10.20.90 (GENE3D); PTHR10666:SF217 (PANTHER); PTHR10666 (PANTHER); IPR000626 (PROSITE_PROFILES); IPR029071 (SUPERFAMILY)	F:GO:0005515	F:protein binding
[INTERPRO, BLASTED, MAPPED, ANNOTATED]	TRINITY_DN17019_c0_g1_i1	zinc C2H2 type	2989	20	4.72431e-108	58.95	2	C:GO:0005634; P:GO:0048557	C:nucleus; P:embryonic digestive tract morphogenesis			IPR013087 (SMART); G3DSA:2.40.155.10 (GENE3D); mobidb-lite (MOBIDB_LITE); mobidb-lite (MOBIDB_LITE); mobidb-lite (MOBIDB_LITE); mobidb-lite (MOBIDB_LITE); mobidb-lite (MOBIDB_LITE); PTHR24387 (PANTHER); PTHR24387:SF250 (PANTHER); IPR013087 (PROSITE_PROFILES); IPR013087 (PROSITE_PROFILES); IPR013087 (SUPERFAMILY)	F:GO:0003676	F:nucleic acid binding
[INTERPRO, NO-BLAST]	TRINITY_DN17025_c0_g1_i1	---NA---	1783									mobidb-lite (MOBIDB_LITE)	no GO terms	no GO terms
[INTERPRO, BLASTED, MAPPED, ANNOTATED]	TRINITY_DN17026_c0_g1_i1	lobulin-like Cell adhesion Molecule family	2052	20	0	68.85	1	C:GO:0016020	C:membrane			IPR003598 (SMART); IPR013783 (G3DSA:2.60.40.GENE3D); IPR013783 (G3DSA:2.60.40.GENE3D); IPR013783 (G3DSA:2.60.40.GENE3D); IPR007110 (PROSITE_PROFILES); IPR007110 (SUPERFAMILY)	no GO terms	no GO terms
[INTERPRO, BLASTED]	TRINITY_DN17028_c0_g1_i1	ran-binding 4	837	1	4.10215e-14	51						mobidb-lite (MOBIDB_LITE)	no GO terms	no GO terms
[INTERPRO, NO-BLAST]	TRINITY_DN17035_c0_g1_i1	---NA---	351									no IPS match	no IPS match	no IPS match
[INTERPRO, BLASTED, MAPPED, ANNOTATED]	TRINITY_DN17036_c0_g1_i1	TRAM LAG1 CLN8 homology domain containing	1817	20	1.90322e-93	64.5	1	C:GO:0016020	C:membrane			IPR006634 (SMART); IPR006634 (PFAM); IPR016439 (PIRSF); mobidb-lite (MOBIDB_LITE); IPR016439 (PANTHER); IPR006634 (PROSITE_PROFILES)	C:GO:0016021; C:GO:0005783	C:integral component of membrane; C:endoplasmic reticulum
[INTERPRO, BLASTED, MAPPED, ANNOTATED]	TRINITY_DN17039_c0_g1_i1	gland G8A07	3876	20	3.88371e-147	73.7	5	C:GO:0005789; C:GO:0005887; F:GO:0015295; F:GO:0008521; P:GO:0015876	C:endoplasmic reticulum membrane; C:integral component of plasma membrane; F:solute:proton symporter activity; F:acetyl-CoA transporter activity; P:acetyl-CoA transport			G3DSA:1.20.1250.20 (GENE3D); G3DSA:1.20.1250.20 (GENE3D); IPR024371 (PFAM); mobidb-lite (MOBIDB_LITE); mobidb-lite (MOBIDB_LITE); PTHR12778 (PANTHER); PTHR12778:SF13 (PANTHER); IPR020846 (SUPERFAMILY)	C:GO:0016021; F:GO:0008521	C:integral component of membrane; F:acetyl-CoA transporter activity
[INTERPRO, BLASTED, MAPPED, ANNOTATED]	TRINITY_DN17042_c0_g1_i1	Transcription factor AP-2 family	1241	20	2.65947e-19	47.9	1	P:GO:0050789	P:regulation of biological process			IPR013854 (PFAM); IPR004979 (PANTHER)	C:GO:0005634; F:GO:0003700; P:GO:0006355	C:nucleus; F:transcription factor activity, sequence-specific DNA binding; P:regulation of transcription, DNA-templated
[INTERPRO, BLASTED]	TRINITY_DN17049_c0_g1_i1	hypothetical protein CAEBREN_16388	2005	2	1.32532e-13	42.5						G3DSA:3.40.50.300 (GENE3D); mobidb-lite (MOBIDB_LITE); PTHR10887:SF406 (PANTHER); PTHR10887 (PANTHER); IPR027417 (SUPERFAMILY)	no GO terms	no GO terms
[INTERPRO, BLASTED, MAPPED, ANNOTATED]	TRINITY_DN17057_c0_g1_i1	zinc C2H2 type	2399	20	4.64093e-40	60.05	4	C:GO:0005634; P:GO:0048856; F:GO:0005488; P:GO:0044767	C:nucleus; P:anatomical structure development; F:binding; P:single-organism developmental process			G3DSA:3.30.160.60 (GENE3D); G3DSA:3.30.160.60 (GENE3D); G3DSA:3.30.160.60 (GENE3D); mobidb-lite (MOBIDB_LITE); mobidb-lite (MOBIDB_LITE); IPR013087 (PROSITE_PROFILES); IPR013087 (PROSITE_PROFILES); IPR013087 (SUPERFAMILY)	F:GO:0003676	F:nucleic acid binding
[INTERPRO, NO-BLAST]	TRINITY_DN17062_c1_g1_i1	---NA---	260									no IPS match	no IPS match	no IPS match
[INTERPRO, NO-BLAST]	TRINITY_DN17063_c0_g1_i1	---NA---	443									no IPS match	no IPS match	no IPS match
[INTERPRO, NO-BLAST]	TRINITY_DN17065_c0_g1_i1	---NA---	204									mobidb-lite (MOBIDB_LITE)	no GO terms	no GO terms
[INTERPRO, NO-BLAST]	TRINITY_DN17072_c0_g1_i1	---NA---	334									G3DSA:1.20.1070.10 (GENE3D); IPR017452 (PROSITE_PROFILES); SSF81321 (SUPERFAMILY)	C:GO:0016021	C:integral component of membrane
[INTERPRO, NO-BLAST]	TRINITY_DN17079_c0_g1_i1	---NA---	215									no IPS match	no IPS match	no IPS match
[INTERPRO, BLASTED, MAPPED, ANNOTATED]	TRINITY_DN17100_c0_g1_i1	S azin (mammalian calcium channel) homolog	1932	20	4.68543e-31	69.1	10	C:GO:0032281; P:GO:0007165; P:GO:0006629; P:GO:0070588; P:GO:2000311; P:GO:0051968; F:GO:0008081; F:GO:0005245; P:GO:0019226; F:GO:0016247	C:AMPA glutamate receptor complex; P:signal transduction; P:lipid metabolic process; P:calcium ion transmembrane transport; P:regulation of AMPA receptor activity; P:positive regulation of synaptic transmission, glutamatergic; F:phosphoric diester hydrolase activity; F:voltage-gated calcium channel activity; P:transmission of nerve impulse; F:channel regulator activity			PTHR12107 (PANTHER); PTHR12107:SF19 (PANTHER)	no GO terms	no GO terms
[INTERPRO, BLASTED, MAPPED, ANNOTATED]	TRINITY_DN17107_c0_g1_i1	RING finger	520	11	2.5387e-14	65.73	1	C:GO:0016020	C:membrane			mobidb-lite (MOBIDB_LITE)	no GO terms	no GO terms
[INTERPRO, BLASTED, MAPPED, ANNOTATED]	TRINITY_DN17110_c0_g1_i1	Voltage-dependent L-type calcium channel subunit alpha	2617	20	0	75.4	11	P:GO:0061199; P:GO:0043051; P:GO:0040035; F:GO:0008331; P:GO:0034609; C:GO:0005891; P:GO:0034765; P:GO:0070588; P:GO:0018991; P:GO:0086010; P:GO:0035545	P:striated muscle contraction involved in embryonic body morphogenesis; P:regulation of pharyngeal pumping; P:hermaphrodite genitalia development; F:high voltage-gated calcium channel activity; P:spicule insertion; C:voltage-gated calcium channel complex; P:regulation of ion transmembrane transport; P:calcium ion transmembrane transport; P:oviposition; P:membrane depolarization during action pote…			IPR002077 (PRINTS); IPR005821 (PFAM); G3DSA:1.10.287.70 (GENE3D); mobidb-lite (MOBIDB_LITE); PTHR10037:SF228 (PANTHER); PTHR10037 (PANTHER); SSF81324 (SUPERFAMILY); SSF81324 (SUPERFAMILY)	F:GO:0005216; P:GO:0006811; P:GO:0055085; C:GO:0016020; C:GO:0005891; P:GO:0070588; F:GO:0005245	F:ion channel activity; P:ion transport; P:transmembrane transport; C:membrane; C:voltage-gated calcium channel complex; P:calcium ion transmembrane transport; F:voltage-gated calcium channel activity
[INTERPRO, NO-BLAST]	TRINITY_DN17123_c0_g1_i1	---NA---	780									no IPS match	no IPS match	no IPS match
[INTERPRO, BLASTED, MAPPED, ANNOTATED]	TRINITY_DN17125_c0_g1_i1	Glutamate carboxypeptidase 2 homolog	2019	20	0	67.4	2	F:GO:0004181; P:GO:0006508	F:metallocarboxypeptidase activity; P:proteolysis	EC:3.4.17	Acting on peptide bonds (peptidases)	G3DSA:3.50.30.30 (GENE3D); IPR003137 (PFAM); IPR007484 (PFAM); G3DSA:3.40.630.10 (GENE3D); mobidb-lite (MOBIDB_LITE); PTHR10404 (PANTHER); cd02121 (CDD); cd08022 (CDD); SSF53187 (SUPERFAMILY); SSF52025 (SUPERFAMILY)	no GO terms	no GO terms
[INTERPRO, BLASTED, MAPPED, ANNOTATED]	TRINITY_DN17131_c0_g1_i1	transcription initiation factor tfiid subunit 5	1754	20	7.05789e-113	62.9	2	C:GO:0005634; P:GO:0006810	C:nucleus; P:transport			IPR020472 (PRINTS); IPR001680 (SMART); IPR015943 (G3DSA:2.130.10.GENE3D); G3DSA:2.40.50.140 (GENE3D); G3DSA:2.80.10.50 (GENE3D); IPR001680 (PFAM); mobidb-lite (MOBIDB_LITE); PTHR19879 (PANTHER); IPR001680 (PROSITE_PROFILES); IPR001680 (PROSITE_PROFILES); IPR017986 (PROSITE_PROFILES); IPR001680 (PROSITE_PROFILES); cd00200 (CDD); IPR017986 (SUPERFAMILY)	F:GO:0005515	F:protein binding
[INTERPRO, NO-BLAST]	TRINITY_DN17139_c0_g1_i1	---NA---	1025									no IPS match	no IPS match	no IPS match
[INTERPRO, NO-BLAST]	TRINITY_DN17144_c0_g1_i1	---NA---	327									no IPS match	no IPS match	no IPS match
[INTERPRO, NO-BLAST]	TRINITY_DN17146_c10_g1_i1	---NA---	250									no IPS match	no IPS match	no IPS match
[INTERPRO, BLASTED, MAPPED, ANNOTATED]	TRINITY_DN17155_c0_g1_i1	mammalian cell Death Associated related	2206	20	1.99596e-103	64	3	C:GO:0005761; C:GO:0015935; P:GO:0044699	C:mitochondrial ribosome; C:small ribosomal subunit; P:single-organism process			IPR008092 (PRINTS); IPR019368 (PFAM); PTHR12810 (PANTHER); IPR019368 (PTHR12810:PANTHER)	P:GO:0006915; C:GO:0005761; C:GO:0015935	P:apoptotic process; C:mitochondrial ribosome; C:small ribosomal subunit
[INTERPRO, BLASTED, MAPPED]	TRINITY_DN17156_c0_g1_i1	transcription initiation factor tfiid subunit 10	1670	5	3.24574e-19	42.8	6	F:GO:0000166; P:GO:0006418; F:GO:0003743; F:GO:0005524; F:GO:0004812; P:GO:0006413	F:nucleotide binding; P:tRNA aminoacylation for protein translation; F:translation initiation factor activity; F:ATP binding; F:aminoacyl-tRNA ligase activity; P:translational initiation			no IPS match	no IPS match	no IPS match
[INTERPRO, NO-BLAST]	TRINITY_DN17157_c0_g1_i1	---NA---	899									G3DSA:3.10.20.90 (GENE3D); mobidb-lite (MOBIDB_LITE)	no GO terms	no GO terms
[INTERPRO, NO-BLAST]	TRINITY_DN17163_c0_g1_i1	---NA---	421									no IPS match	no IPS match	no IPS match
[INTERPRO, BLASTED, MAPPED, ANNOTATED]	TRINITY_DN17165_c0_g1_i1	developmentally-regulated GTP-binding 2	1929	20	0	90.45	2	F:GO:0005525; C:GO:0016021	F:GTP binding; C:integral component of membrane			IPR006073 (PRINTS); IPR031662 (PFAM); IPR006073 (PFAM); G3DSA:3.40.50.300 (GENE3D); IPR005225 (TIGRFAM); PTHR43127:SF1 (PANTHER); PTHR43127 (PANTHER); IPR031167 (PROSITE_PROFILES); cd01896 (CDD); IPR027417 (SUPERFAMILY)	F:GO:0005525	F:GTP binding
[INTERPRO, NO-BLAST]	TRINITY_DN17169_c0_g1_i1	---NA---	455									no IPS match	no IPS match	no IPS match
[INTERPRO, NO-BLAST]	TRINITY_DN17172_c0_g1_i1	---NA---	226									G3DSA:1.10.10.60 (GENE3D)	no GO terms	no GO terms
[INTERPRO, BLASTED, MAPPED]	TRINITY_DN17174_c0_g1_i1	hypothetical protein FL83_14323, partial	1373	17	1.31579e-26	64.59	4	P:GO:0002119; P:GO:0009792; C:GO:0016020; C:GO:0016021	P:nematode larval development; P:embryo development ending in birth or egg hatching; C:membrane; C:integral component of membrane			mobidb-lite (MOBIDB_LITE); mobidb-lite (MOBIDB_LITE); mobidb-lite (MOBIDB_LITE)	no GO terms	no GO terms
[INTERPRO, NO-BLAST]	TRINITY_DN17178_c0_g1_i1	---NA---	202									mobidb-lite (MOBIDB_LITE)	no GO terms	no GO terms
[INTERPRO, NO-BLAST]	TRINITY_DN17180_c0_g1_i1	---NA---	239									no IPS match	no IPS match	no IPS match
[INTERPRO, NO-BLAST]	TRINITY_DN17182_c3_g1_i1	---NA---	222									no IPS match	no IPS match	no IPS match
[INTERPRO, NO-BLAST]	TRINITY_DN17184_c0_g1_i1	---NA---	297									no IPS match	no IPS match	no IPS match
[INTERPRO, BLASTED, MAPPED]	TRINITY_DN17186_c0_g1_i1	fucosyl transferase	969	20	9.48903e-33	55.8	9	F:GO:0016757; F:GO:0008417; C:GO:0032580; P:GO:0036065; C:GO:0016020; C:GO:0016021; P:GO:0006486; C:GO:0005794; F:GO:0016740	F:transferase activity, transferring glycosyl groups; F:fucosyltransferase activity; C:Golgi cisterna membrane; P:fucosylation; C:membrane; C:integral component of membrane; P:protein glycosylation; C:Golgi apparatus; F:transferase activity			IPR001503 (PFAM); PTHR11929:SF176 (PANTHER); IPR001503 (PANTHER); SSF53756 (SUPERFAMILY)	F:GO:0008417; C:GO:0016020; P:GO:0006486	F:fucosyltransferase activity; C:membrane; P:protein glycosylation
[INTERPRO, NO-BLAST]	TRINITY_DN17193_c0_g1_i1	---NA---	831									no IPS match	no IPS match	no IPS match
[INTERPRO, BLASTED, MAPPED, ANNOTATED]	TRINITY_DN17196_c0_g1_i1	nuclease-sensitive element-binding 1-like	972	20	4.66307e-99	66.35	1	F:GO:0003676	F:nucleic acid binding			IPR002059 (PRINTS); IPR011129 (SMART); G3DSA:2.40.50.140 (GENE3D); IPR002059 (PFAM); PTHR11544:SF86 (PANTHER); PTHR11544 (PANTHER); IPR002059 (CDD); IPR012340 (SUPERFAMILY)	F:GO:0003676; F:GO:0003677; P:GO:0006355	F:nucleic acid binding; F:DNA binding; P:regulation of transcription, DNA-templated
[INTERPRO, BLASTED]	TRINITY_DN17206_c0_g1_i1	hypothetical protein Tcan_03932	1843	1	2.30841e-09	48						no IPS match	no IPS match	no IPS match
[INTERPRO, BLASTED, MAPPED, ANNOTATED]	TRINITY_DN17207_c0_g1_i1	G- coupled receptor	2931	20	2.64315e-120	58.15	1	C:GO:0016020	C:membrane			IPR017978 (PFAM); mobidb-lite (MOBIDB_LITE); mobidb-lite (MOBIDB_LITE); PTHR32546 (PANTHER); PTHR32546:SF22 (PANTHER)	F:GO:0004930; P:GO:0007186; C:GO:0016021	F:G-protein coupled receptor activity; P:G-protein coupled receptor signaling pathway; C:integral component of membrane
[INTERPRO, BLASTED, MAPPED, ANNOTATED]	TRINITY_DN17209_c0_g1_i1	RING-H2 finger ATL74-like	1114	20	2.04952e-08	56.95	9	F:GO:0003824; C:GO:0016020; P:GO:0007399; P:GO:0042221; P:GO:0009653; P:GO:0044763; F:GO:0005488; C:GO:0044424; P:GO:0006511	F:catalytic activity; C:membrane; P:nervous system development; P:response to chemical; P:anatomical structure morphogenesis; P:single-organism cellular process; F:binding; C:intracellular part; P:ubiquitin-dependent protein catabolic process			IPR001841 (SMART); IPR001841 (PFAM); IPR013083 (G3DSA:3.30.40.GENE3D); mobidb-lite (MOBIDB_LITE); mobidb-lite (MOBIDB_LITE); PTHR14155 (PANTHER); PTHR14155:SF339 (PANTHER); IPR001841 (PROSITE_PROFILES); SSF57850 (SUPERFAMILY)	no GO terms	no GO terms
[INTERPRO, BLASTED, MAPPED, ANNOTATED]	TRINITY_DN17216_c0_g1_i1	Serine threonine- kinase DCLK2	3014	20	1.205e-53	63.05	2	F:GO:0016301; P:GO:0009987	F:kinase activity; P:cellular process			IPR003533 (SMART); IPR003533 (PFAM); IPR003533 (G3DSA:3.10.20.GENE3D); PTHR23004:SF16 (PANTHER); PTHR23004 (PANTHER); IPR003533 (PROSITE_PROFILES); IPR003533 (SUPERFAMILY); IPR003533 (SUPERFAMILY)	P:GO:0035556	P:intracellular signal transduction
[INTERPRO, BLASTED, MAPPED, ANNOTATED]	TRINITY_DN17221_c0_g1_i1	elongation factor 1-alpha	514	20	2.88959e-61	94.4	5	F:GO:0005525; F:GO:0003746; C:GO:0005737; F:GO:0003924; P:GO:0006414	F:GTP binding; F:translation elongation factor activity; C:cytoplasm; F:GTPase activity; P:translational elongation	EC:3.6.1.15	Nucleoside-triphosphate phosphatase	IPR004160 (PFAM); G3DSA:2.40.30.10 (GENE3D); mobidb-lite (MOBIDB_LITE); PTHR23115 (PANTHER); PTHR23115:SF218 (PANTHER); cd03705 (CDD); IPR009001 (SUPERFAMILY)	no GO terms	no GO terms
[INTERPRO, NO-BLAST]	TRINITY_DN17223_c0_g1_i1	---NA---	220									mobidb-lite (MOBIDB_LITE); PS51257 (PROSITE_PROFILES)	no GO terms	no GO terms
[INTERPRO, NO-BLAST]	TRINITY_DN17224_c1_g1_i1	---NA---	1187									mobidb-lite (MOBIDB_LITE)	no GO terms	no GO terms
[INTERPRO, BLASTED, MAPPED, ANNOTATED]	TRINITY_DN17225_c0_g1_i1	Ligand-gated ion channel 50	1633	20	1.00503e-91	77.9	6	P:GO:1902476; C:GO:0016021; F:GO:0005230; F:GO:0005254; F:GO:0005488; C:GO:0005886	P:chloride transmembrane transport; C:integral component of membrane; F:extracellular ligand-gated ion channel activity; F:chloride channel activity; F:binding; C:plasma membrane			IPR006202 (G3DSA:2.70.170.GENE3D); IPR006202 (PFAM); IPR006201 (PANTHER); PTHR18945:SF683 (PANTHER); IPR006202 (SUPERFAMILY)	F:GO:0005216; P:GO:0006811; C:GO:0016021; F:GO:0005230	F:ion channel activity; P:ion transport; C:integral component of membrane; F:extracellular ligand-gated ion channel activity
[INTERPRO, NO-BLAST]	TRINITY_DN17227_c0_g1_i1	---NA---	314									G3DSA:3.40.30.10 (GENE3D)	no GO terms	no GO terms
[INTERPRO, BLASTED, MAPPED, ANNOTATED]	TRINITY_DN17228_c0_g1_i1	adenine phosphoribosyltransferase	849	20	1.36314e-23	67.2	5	C:GO:0005737; P:GO:0009116; P:GO:0043101; P:GO:0044711; F:GO:0016763	C:cytoplasm; P:nucleoside metabolic process; P:purine-containing compound salvage; P:single-organism biosynthetic process; F:transferase activity, transferring pentosyl groups			IPR000836 (PFAM); G3DSA:3.40.50.2020 (GENE3D); PTHR32315 (PANTHER); IPR000836 (CDD); IPR029057 (SUPERFAMILY)	P:GO:0009116	P:nucleoside metabolic process
[INTERPRO, BLASTED, MAPPED, ANNOTATED]	TRINITY_DN17231_c0_g1_i1	Matrixin family	1159	20	9.83771e-56	63.75	3	F:GO:0046872; C:GO:0016020; F:GO:0008233	F:metal ion binding; C:membrane; F:peptidase activity			IPR021190 (PRINTS); IPR006026 (SMART); IPR001818 (PFAM); PIRSF001191 (PIRSF); IPR024079 (G3DSA:3.40.390.GENE3D); mobidb-lite (MOBIDB_LITE); mobidb-lite (MOBIDB_LITE); PTHR10201 (PANTHER); IPR033739 (CDD); SSF55486 (SUPERFAMILY)	F:GO:0008270; P:GO:0006508; C:GO:0031012; F:GO:0004222; F:GO:0008237	F:zinc ion binding; P:proteolysis; C:extracellular matrix; F:metalloendopeptidase activity; F:metallopeptidase activity
[INTERPRO, BLASTED, MAPPED]	TRINITY_DN17233_c0_g1_i1	ATPase family AAA domain-containing 1-A-like	596	20	1.79885e-13	63.5	7	F:GO:0000166; F:GO:0005524; C:GO:0005634; C:GO:0016020; C:GO:0016021; P:GO:0031122; F:GO:0008568	F:nucleotide binding; F:ATP binding; C:nucleus; C:membrane; C:integral component of membrane; P:cytoplasmic microtubule organization; F:microtubule-severing ATPase activity			G3DSA:3.40.50.300 (GENE3D); G3DSA:1.10.8.60 (GENE3D); PTHR23074:SF115 (PANTHER); PTHR23074 (PANTHER); IPR027417 (SUPERFAMILY)	no GO terms	no GO terms
[INTERPRO, BLASTED, MAPPED, ANNOTATED]	TRINITY_DN17236_c0_g1_i1	endopeptidase La	928	20	7.40687e-11	57.35	2	P:GO:0019538; F:GO:0008233	P:protein metabolic process; F:peptidase activity			IPR013087 (SMART); G3DSA:3.30.160.60 (GENE3D); G3DSA:3.30.160.60 (GENE3D); G3DSA:3.30.160.60 (GENE3D); IPR013087 (PROSITE_PROFILES); IPR013087 (PROSITE_PROFILES); IPR013087 (SUPERFAMILY)	F:GO:0003676	F:nucleic acid binding
[INTERPRO, BLASTED, MAPPED, ANNOTATED]	TRINITY_DN17238_c0_g1_i1	BAR domain	285	20	3.03005e-22	79.8	3	C:GO:0005737; P:GO:0009792; P:GO:0007126	C:cytoplasm; P:embryo development ending in birth or egg hatching; P:meiotic nuclear division			G3DSA:1.20.1270.60 (GENE3D); IPR004148 (PFAM); PTHR10663 (PANTHER); PTHR10663:SF262 (PANTHER); IPR027267 (SUPERFAMILY)	F:GO:0005515; C:GO:0005737	F:protein binding; C:cytoplasm
[INTERPRO, NO-BLAST]	TRINITY_DN17240_c0_g1_i1	---NA---	243									no IPS match	no IPS match	no IPS match
[INTERPRO, BLASTED, MAPPED, ANNOTATED]	TRINITY_DN17248_c0_g1_i1	ADIPOR-like receptor	1798	20	4.53216e-107	70.1	5	P:GO:0019395; P:GO:0046321; F:GO:0042562; P:GO:0033211; C:GO:0005886	P:fatty acid oxidation; P:positive regulation of fatty acid oxidation; F:hormone binding; P:adiponectin-activated signaling pathway; C:plasma membrane			IPR004254 (PFAM); PTHR20855:SF89 (PANTHER); IPR004254 (PANTHER)	C:GO:0016021	C:integral component of membrane
[INTERPRO, NO-BLAST]	TRINITY_DN17251_c0_g1_i1	---NA---	240									no IPS match	no IPS match	no IPS match
[INTERPRO, NO-BLAST]	TRINITY_DN17252_c0_g1_i1	---NA---	1271									IPR023252 (PFAM)	no GO terms	no GO terms
[INTERPRO, NO-BLAST]	TRINITY_DN17255_c0_g1_i1	---NA---	411									no IPS match	no IPS match	no IPS match
[INTERPRO, BLASTED, MAPPED, ANNOTATED]	TRINITY_DN17262_c0_g1_i1	Potassium voltage-gated channel	3289	20	0	88.2	6	P:GO:0071805; C:GO:0008076; F:GO:0005251; F:GO:0005250; P:GO:0034765; P:GO:0051260	P:potassium ion transmembrane transport; C:voltage-gated potassium channel complex; F:delayed rectifier potassium channel activity; F:A-type (transient outward) potassium channel activity; P:regulation of ion transmembrane transport; P:protein homooligomerization			IPR028325 (PRINTS); IPR003975 (PRINTS); IPR000210 (SMART); G3DSA:1.20.120.350 (GENE3D); IPR005821 (PFAM); G3DSA:3.30.710.10 (GENE3D); IPR003131 (PFAM); IPR028325 (PANTHER); PTHR11537:SF194 (PANTHER); IPR000210 (PROSITE_PROFILES); SSF81324 (SUPERFAMILY); IPR011333 (SUPERFAMILY)	P:GO:0006813; F:GO:0005249; F:GO:0005216; P:GO:0006811; F:GO:0005515; P:GO:0055085; C:GO:0008076; C:GO:0016020; P:GO:0051260	P:potassium ion transport; F:voltage-gated potassium channel activity; F:ion channel activity; P:ion transport; F:protein binding; P:transmembrane transport; C:voltage-gated potassium channel complex; C:membrane; P:protein homooligomerization
[INTERPRO, NO-BLAST]	TRINITY_DN17264_c0_g1_i1	---NA---	448									no IPS match	no IPS match	no IPS match
[INTERPRO, NO-BLAST]	TRINITY_DN17266_c1_g1_i1	---NA---	230									no IPS match	no IPS match	no IPS match
[INTERPRO, NO-BLAST]	TRINITY_DN17270_c0_g1_i1	---NA---	227									mobidb-lite (MOBIDB_LITE)	no GO terms	no GO terms
[INTERPRO, NO-BLAST]	TRINITY_DN17271_c0_g1_i1	---NA---	828									no IPS match	no IPS match	no IPS match
[INTERPRO, NO-BLAST]	TRINITY_DN17274_c0_g1_i1	---NA---	270									mobidb-lite (MOBIDB_LITE)	no GO terms	no GO terms
[INTERPRO, BLASTED, MAPPED, ANNOTATED]	TRINITY_DN17278_c0_g1_i1	histone	294	20	2.64184e-07	75.3	2	C:GO:0005694; F:GO:0005488	C:chromosome; F:binding			IPR001951 (PRINTS); G3DSA:1.10.20.10 (GENE3D); mobidb-lite (MOBIDB_LITE); PTHR10484:SF103 (PANTHER); PTHR10484 (PANTHER); IPR009072 (SUPERFAMILY)	C:GO:0005634; F:GO:0003677; F:GO:0046982; C:GO:0000786	C:nucleus; F:DNA binding; F:protein heterodimerization activity; C:nucleosome
[INTERPRO, BLASTED, MAPPED, ANNOTATED]	TRINITY_DN17282_c0_g1_i1	Mediator of RNA polymerase II transcription subunit 4	1345	20	1.53486e-31	58.45	3	C:GO:0044451; P:GO:0006355; C:GO:0043234	C:nucleoplasm part; P:regulation of transcription, DNA-templated; C:protein complex			IPR019258 (PFAM); mobidb-lite (MOBIDB_LITE); mobidb-lite (MOBIDB_LITE); mobidb-lite (MOBIDB_LITE); PTHR13208:SF3 (PANTHER); PTHR13208 (PANTHER)	C:GO:0016592; F:GO:0001104; P:GO:0006357	C:mediator complex; F:RNA polymerase II transcription cofactor activity; P:regulation of transcription from RNA polymerase II promoter
[INTERPRO, BLASTED, MAPPED]	TRINITY_DN17288_c0_g1_i1	Nucleotide-diphospho-sugar transferase family-containing	1639	20	5.7652e-35	47.95	3	C:GO:0016020; C:GO:0016021; F:GO:0016740	C:membrane; C:integral component of membrane; F:transferase activity			mobidb-lite (MOBIDB_LITE)	no GO terms	no GO terms
[INTERPRO, NO-BLAST]	TRINITY_DN17289_c0_g1_i1	---NA---	1210									no IPS match	no IPS match	no IPS match
[INTERPRO, BLASTED, MAPPED, ANNOTATED]	TRINITY_DN17298_c0_g1_i1	SULfate Permease family	2662	20	2.05044e-122	66.9	12	C:GO:0005887; F:GO:0015301; P:GO:0051453; P:GO:0042391; P:GO:1902476; F:GO:0019531; F:GO:0005254; C:GO:0016323; P:GO:0015701; P:GO:0044765; F:GO:0015106; F:GO:0015116	C:integral component of plasma membrane; F:anion:anion antiporter activity; P:regulation of intracellular pH; P:regulation of membrane potential; P:chloride transmembrane transport; F:oxalate transmembrane transporter activity; F:chloride channel activity; C:basolateral plasma membrane; P:bicarbonate transport; P:single-organism transport; F:bicarbonate transmembrane transporter activity; F:sulfa…			IPR011547 (PFAM); PTHR11814:SF168 (PANTHER); IPR001902 (PANTHER)	P:GO:0008272; F:GO:0008271; P:GO:0055085; C:GO:0016020; C:GO:0016021; F:GO:0015116	P:sulfate transport; F:secondary active sulfate transmembrane transporter activity; P:transmembrane transport; C:membrane; C:integral component of membrane; F:sulfate transmembrane transporter activity
[INTERPRO, BLASTED, MAPPED, ANNOTATED]	TRINITY_DN1729_c0_g1_i1	U3 small nucleolar ribonucleo IMP3	823	20	1.23448e-79	77.5	6	F:GO:0008270; C:GO:0030529; F:GO:0004181; P:GO:0006508; C:GO:0019013; F:GO:0019843	F:zinc ion binding; C:intracellular ribonucleoprotein complex; F:metallocarboxypeptidase activity; P:proteolysis; C:viral nucleocapsid; F:rRNA binding	EC:3.4.17	Acting on peptide bonds (peptidases)	IPR002942 (SMART); IPR001912 (SMART); IPR001912 (PFAM); IPR002942 (PFAM); IPR002942 (G3DSA:3.10.290.GENE3D); IPR022801 (PANTHER); PTHR11831:SF18 (PANTHER); IPR002942 (PROSITE_PROFILES); cd00165 (CDD); SSF55174 (SUPERFAMILY)	F:GO:0003723; F:GO:0019843; C:GO:0005622	F:RNA binding; F:rRNA binding; C:intracellular
[INTERPRO, NO-BLAST]	TRINITY_DN17305_c0_g1_i1	---NA---	1427									mobidb-lite (MOBIDB_LITE)	no GO terms	no GO terms
[INTERPRO, BLASTED, MAPPED, ANNOTATED]	TRINITY_DN17306_c0_g1_i1	shTK domain	2146	20	3.68031e-120	68.65	3	F:GO:0008270; P:GO:0006508; F:GO:0004222	F:zinc ion binding; P:proteolysis; F:metalloendopeptidase activity	EC:3.4.24	Acting on peptide bonds (peptidases)	IPR001506 (PRINTS); IPR006026 (SMART); IPR024079 (G3DSA:3.40.390.GENE3D); IPR001506 (PFAM); PTHR10127:SF736 (PANTHER); PTHR10127 (PANTHER); IPR034035 (CDD); SSF55486 (SUPERFAMILY)	F:GO:0008270; P:GO:0006508; F:GO:0004222; F:GO:0008237	F:zinc ion binding; P:proteolysis; F:metalloendopeptidase activity; F:metallopeptidase activity
[INTERPRO, NO-BLAST]	TRINITY_DN17318_c0_g1_i1	---NA---	1383									no IPS match	no IPS match	no IPS match
[INTERPRO, BLASTED, MAPPED, ANNOTATED]	TRINITY_DN17326_c0_g1_i1	cell death 3	457	20	7.44461e-18	64.6	1	F:GO:0004197	F:cysteine-type endopeptidase activity	EC:3.4.22	Acting on peptide bonds (peptidases)	G3DSA:3.30.70.1470 (GENE3D); IPR002138 (PROSITE_PROFILES); IPR029030 (SUPERFAMILY)	P:GO:0006508; F:GO:0004197	P:proteolysis; F:cysteine-type endopeptidase activity
[INTERPRO, BLASTED, MAPPED, ANNOTATED]	TRINITY_DN17328_c0_g1_i1	glyceraldehyde-3-phosphate type I	1229	20	0	89.3	10	F:GO:0050661; P:GO:0019915; C:GO:0005737; F:GO:0051287; P:GO:0008340; P:GO:0009792; P:GO:0006096; P:GO:0055114; P:GO:0006006; F:GO:0004365	F:NADP binding; P:lipid storage; C:cytoplasm; F:NAD binding; P:determination of adult lifespan; P:embryo development ending in birth or egg hatching; P:glycolytic process; P:oxidation-reduction process; P:glucose metabolic process; F:glyceraldehyde-3-phosphate dehydrogenase (NAD+) (phosphorylating) activity	EC:1.2.1.59; EC:1.2.1.12	Glyceraldehyde-3-phosphate dehydrogenase (NAD(P)(+)) (phosphorylating); Glyceraldehyde-3-phosphate dehydrogenase (phosphorylating)	IPR020831 (PRINTS); IPR020828 (SMART); IPR020828 (PFAM); G3DSA:3.30.360.10 (GENE3D); IPR020831 (PIRSF); IPR020829 (PFAM); G3DSA:3.40.50.720 (GENE3D); IPR006424 (TIGRFAM); IPR020831 (PANTHER); PTHR10836:SF74 (PANTHER); IPR016040 (SUPERFAMILY); SSF55347 (SUPERFAMILY)	F:GO:0050661; F:GO:0051287; P:GO:0055114; P:GO:0006006; F:GO:0016620	F:NADP binding; F:NAD binding; P:oxidation-reduction process; P:glucose metabolic process; F:oxidoreductase activity, acting on the aldehyde or oxo group of donors, NAD or NADP as acceptor
[INTERPRO, NO-BLAST]	TRINITY_DN17337_c1_g1_i1	---NA---	478									IPR008974 (G3DSA:2.60.210.GENE3D)	F:GO:0005515	F:protein binding
[INTERPRO, BLASTED, MAPPED, ANNOTATED]	TRINITY_DN17341_c0_g1_i1	G -coupled rhodopsin-like family and rhodopsin- 7TM domain and 7TM serpentine receptor class x (Srx) family-containing	682	20	1.23307e-25	82.1	9	C:GO:0005887; F:GO:0004930; P:GO:0005975; F:GO:0042923; P:GO:0007218; P:GO:0007187; F:GO:0030246; C:GO:0043005; F:GO:0016853	C:integral component of plasma membrane; F:G-protein coupled receptor activity; P:carbohydrate metabolic process; F:neuropeptide binding; P:neuropeptide signaling pathway; P:G-protein coupled receptor signaling pathway, coupled to cyclic nucleotide second messenger; F:carbohydrate binding; C:neuron projection; F:isomerase activity			G3DSA:1.20.1070.10 (GENE3D); PTHR24229 (PANTHER); PTHR24229:SF62 (PANTHER); SSF81321 (SUPERFAMILY)	no GO terms	no GO terms
[INTERPRO, BLASTED, MAPPED]	TRINITY_DN17343_c0_g1_i1	activating signal cointegrator 1 complex subunit 1	4190	20	5.29306e-21	48.4	2	F:GO:0003676; F:GO:0003723	F:nucleic acid binding; F:RNA binding			G3DSA:3.90.1140.10 (GENE3D); IPR019510 (PFAM); PTHR13360:SF2 (PANTHER); PTHR13360 (PANTHER)	no GO terms	no GO terms
[INTERPRO, BLASTED, MAPPED, ANNOTATED]	TRINITY_DN17352_c0_g1_i1	MBOAT family	2186	20	8.58519e-90	70.95	9	P:GO:0006659; P:GO:0006646; F:GO:0008374; P:GO:0002119; P:GO:0040010; P:GO:0040032; C:GO:0005783; C:GO:0044425; P:GO:0006656	P:phosphatidylserine biosynthetic process; P:phosphatidylethanolamine biosynthetic process; F:O-acyltransferase activity; P:nematode larval development; P:positive regulation of growth rate; P:post-embryonic body morphogenesis; C:endoplasmic reticulum; C:membrane part; P:phosphatidylcholine biosynthetic process			IPR004299 (PFAM); PTHR13906:SF23 (PANTHER); PTHR13906 (PANTHER)	no GO terms	no GO terms
[INTERPRO, BLASTED, MAPPED, ANNOTATED]	TRINITY_DN17361_c0_g1_i1	mutS homolog 5 isoform X1	3541	20	0	55.9	5	C:GO:0005634; F:GO:0097159; F:GO:1901363; P:GO:0007131; P:GO:0045143	C:nucleus; F:organic cyclic compound binding; F:heterocyclic compound binding; P:reciprocal meiotic recombination; P:homologous chromosome segregation			IPR007696 (SMART); IPR000432 (SMART); IPR007696 (PFAM); IPR011184 (PIRSF); IPR007861 (PFAM); G3DSA:1.10.1420.10 (GENE3D); G3DSA:3.40.50.300 (GENE3D); G3DSA:1.10.1420.10 (GENE3D); IPR000432 (PFAM); mobidb-lite (MOBIDB_LITE); PTHR11361:SF101 (PANTHER); PTHR11361 (PANTHER); IPR007696 (SUPERFAMILY); IPR027417 (SUPERFAMILY)	F:GO:0005524; P:GO:0006298; F:GO:0030983	F:ATP binding; P:mismatch repair; F:mismatched DNA binding
[INTERPRO, NO-BLAST]	TRINITY_DN17370_c1_g1_i1	---NA---	392									no IPS match	no IPS match	no IPS match
[INTERPRO, NO-BLAST]	TRINITY_DN17373_c0_g1_i1	---NA---	213									no IPS match	no IPS match	no IPS match
[INTERPRO, NO-BLAST]	TRINITY_DN17377_c0_g1_i1	---NA---	996									no IPS match	no IPS match	no IPS match
[INTERPRO, BLASTED, MAPPED]	TRINITY_DN17379_c0_g1_i1	Receptor expression-enhancing 5	854	20	4.40671e-25	53.95	2	C:GO:0016020; C:GO:0016021	C:membrane; C:integral component of membrane			IPR004345 (PFAM); mobidb-lite (MOBIDB_LITE); PTHR12300:SF85 (PANTHER); IPR004345 (PANTHER)	no GO terms	no GO terms
[INTERPRO, BLASTED, MAPPED]	TRINITY_DN17380_c0_g1_i1	transcription factor AP-2	1556	20	6.8345e-54	64.2	3	C:GO:0005634; F:GO:0003700; P:GO:0006355	C:nucleus; F:transcription factor activity, sequence-specific DNA binding; P:regulation of transcription, DNA-templated			IPR013854 (PRINTS); IPR015943 (G3DSA:2.130.10.GENE3D); IPR013854 (PFAM); mobidb-lite (MOBIDB_LITE); mobidb-lite (MOBIDB_LITE); IPR004979 (PANTHER)	C:GO:0005634; F:GO:0003700; F:GO:0005515; P:GO:0006355	C:nucleus; F:transcription factor activity, sequence-specific DNA binding; F:protein binding; P:regulation of transcription, DNA-templated
[INTERPRO, NO-BLAST]	TRINITY_DN17381_c0_g1_i1	---NA---	471									mobidb-lite (MOBIDB_LITE)	no GO terms	no GO terms
[INTERPRO, NO-BLAST]	TRINITY_DN17383_c0_g1_i1	---NA---	598									no IPS match	no IPS match	no IPS match
[INTERPRO, NO-BLAST]	TRINITY_DN17392_c0_g1_i1	---NA---	399									no IPS match	no IPS match	no IPS match
[INTERPRO, NO-BLAST]	TRINITY_DN17400_c0_g1_i1	---NA---	579									IPR001245 (PFAM); G3DSA:1.10.510.10 (GENE3D); IPR011009 (SUPERFAMILY)	F:GO:0004672; P:GO:0006468	F:protein kinase activity; P:protein phosphorylation
[INTERPRO, NO-BLAST]	TRINITY_DN17403_c0_g1_i1	---NA---	267									no IPS match	no IPS match	no IPS match
[INTERPRO, NO-BLAST]	TRINITY_DN17414_c0_g1_i1	---NA---	910									no IPS match	no IPS match	no IPS match
[INTERPRO, NO-BLAST]	TRINITY_DN17423_c0_g1_i1	---NA---	574									no IPS match	no IPS match	no IPS match
[INTERPRO, BLASTED, MAPPED, ANNOTATED]	TRINITY_DN17431_c0_g1_i1	COP9 signalosome complex subunit 6	1074	20	2.45896e-20	54.95	5	P:GO:0007420; P:GO:0021551; P:GO:0060026; F:GO:0016787; P:GO:0009953	P:brain development; P:central nervous system morphogenesis; P:convergent extension; F:hydrolase activity; P:dorsal/ventral pattern formation			IPR024969 (PFAM); PTHR10540 (PANTHER); IPR033859 (PTHR10540:PANTHER)	P:GO:0000338; C:GO:0008180	P:protein deneddylation; C:COP9 signalosome
[INTERPRO, NO-BLAST]	TRINITY_DN17432_c1_g1_i1	---NA---	439									no IPS match	no IPS match	no IPS match
[INTERPRO, NO-BLAST]	TRINITY_DN17433_c0_g1_i1	---NA---	693									mobidb-lite (MOBIDB_LITE); mobidb-lite (MOBIDB_LITE)	no GO terms	no GO terms
[INTERPRO, NO-BLAST]	TRINITY_DN17445_c0_g1_i1	---NA---	430									no IPS match	no IPS match	no IPS match
[INTERPRO, BLASTED, MAPPED]	TRINITY_DN17446_c0_g1_i1	von Willebrand factor A domain-containing 5A	902	7	4.51366e-10	52.57	4	F:GO:0003677; C:GO:0005634; P:GO:0006355; F:GO:0043565	F:DNA binding; C:nucleus; P:regulation of transcription, DNA-templated; F:sequence-specific DNA binding			IPR001356 (SMART); G3DSA:1.10.10.60 (GENE3D); IPR001356 (PFAM); G3DSA:1.10.10.60 (GENE3D); mobidb-lite (MOBIDB_LITE); PTHR24333 (PANTHER); PTHR24333:SF7 (PANTHER); IPR001356 (PROSITE_PROFILES); IPR001356 (PROSITE_PROFILES); IPR001356 (CDD); IPR001356 (CDD); IPR009057 (SUPERFAMILY); IPR009057 (SUPERFAMILY)	F:GO:0003677	F:DNA binding
[INTERPRO, BLASTED, MAPPED, ANNOTATED]	TRINITY_DN17449_c0_g1_i1	7SK snRNA methylphosphate capping enzyme	1585	20	4.23252e-37	70.35	2	P:GO:0008152; F:GO:0016740	P:metabolic process; F:transferase activity			G3DSA:3.40.50.150 (GENE3D); IPR025714 (PFAM); mobidb-lite (MOBIDB_LITE); mobidb-lite (MOBIDB_LITE); PTHR12315:SF4 (PANTHER); PTHR12315 (PANTHER); IPR024160 (PROSITE_PROFILES); cd02440 (CDD); IPR029063 (SUPERFAMILY)	F:GO:0008168	F:methyltransferase activity
[INTERPRO, BLASTED, MAPPED, ANNOTATED]	TRINITY_DN17451_c0_g1_i1	inositol-pentakisphosphate 2-kinase	2731	20	1.73792e-108	56.45	1	P:GO:0006796	P:phosphate-containing compound metabolic process			IPR009286 (PFAM); IPR009286 (PANTHER); PTHR14456:SF3 (PANTHER)	F:GO:0005524; F:GO:0035299	F:ATP binding; F:inositol pentakisphosphate 2-kinase activity
[INTERPRO, BLASTED, MAPPED, ANNOTATED]	TRINITY_DN17456_c0_g1_i1	heat shock 90	477	20	5.20782e-43	78.3	4	F:GO:0005524; F:GO:0051082; P:GO:0006457; P:GO:0006950	F:ATP binding; F:unfolded protein binding; P:protein folding; P:response to stress			IPR001404 (PFAM); mobidb-lite (MOBIDB_LITE); IPR001404 (PANTHER); PTHR11528:SF63 (PANTHER); SSF110942 (SUPERFAMILY)	F:GO:0005524; F:GO:0051082; P:GO:0006457; P:GO:0006950	F:ATP binding; F:unfolded protein binding; P:protein folding; P:response to stress
[INTERPRO, NO-BLAST]	TRINITY_DN17459_c1_g1_i1	---NA---	402									no IPS match	no IPS match	no IPS match
[INTERPRO, BLASTED, MAPPED, ANNOTATED]	TRINITY_DN17461_c0_g1_i1	DEAD box polypeptide variant 3	660	20	3.61129e-22	62.85	2	F:GO:0097159; F:GO:1901363	F:organic cyclic compound binding; F:heterocyclic compound binding			no IPS match	no IPS match	no IPS match
[INTERPRO, NO-BLAST]	TRINITY_DN17464_c0_g1_i1	---NA---	311									no IPS match	no IPS match	no IPS match
[INTERPRO, BLASTED, MAPPED]	TRINITY_DN17465_c1_g1_i1	Major facilitator superfamily and Major facilitator superfamily general substrate transporter and Major facilitator superfamily domain-containing	3477	20	1.82782e-52	58.35	4	P:GO:0055085; C:GO:0016020; C:GO:0016021; F:GO:0005215	P:transmembrane transport; C:membrane; C:integral component of membrane; F:transporter activity			G3DSA:1.20.1250.20 (GENE3D); IPR011701 (PFAM); mobidb-lite (MOBIDB_LITE); PTHR23510:SF33 (PANTHER); PTHR23510 (PANTHER); IPR020846 (PROSITE_PROFILES); IPR020846 (CDD); IPR020846 (SUPERFAMILY)	P:GO:0055085; C:GO:0016021	P:transmembrane transport; C:integral component of membrane
[INTERPRO, BLASTED, MAPPED, ANNOTATED]	TRINITY_DN17466_c0_g1_i1	zinc metallo ase nas-5	2693	20	2.08231e-80	66.95	4	P:GO:0043050; P:GO:0060465; F:GO:0046872; F:GO:0008237	P:pharyngeal pumping; P:pharynx development; F:metal ion binding; F:metallopeptidase activity			IPR001506 (PRINTS); IPR006026 (SMART); IPR001506 (PFAM); IPR024079 (G3DSA:3.40.390.GENE3D); mobidb-lite (MOBIDB_LITE); PTHR10127 (PANTHER); PTHR10127:SF718 (PANTHER); IPR034035 (CDD); SSF55486 (SUPERFAMILY)	F:GO:0008270; P:GO:0006508; F:GO:0004222; F:GO:0008237	F:zinc ion binding; P:proteolysis; F:metalloendopeptidase activity; F:metallopeptidase activity
[INTERPRO, BLASTED, MAPPED, ANNOTATED]	TRINITY_DN17467_c1_g1_i1	prolyl 4-hydroxylase subunit alpha-2	469	20	1.06378e-16	82.05	7	F:GO:0004656; C:GO:0005788; F:GO:0031418; F:GO:0016702; F:GO:0005506; P:GO:0019511; P:GO:0055114	F:procollagen-proline 4-dioxygenase activity; C:endoplasmic reticulum lumen; F:L-ascorbic acid binding; F:oxidoreductase activity, acting on single donors with incorporation of molecular oxygen, incorporation of two atoms of oxygen; F:iron ion binding; P:peptidyl-proline hydroxylation; P:oxidation-reduction process	EC:1.13.11; EC:1.14.11; EC:1.14.11.2	Acting on single donors with incorporation of molecular oxygen (oxygenases). The oxygen incorporated need not be derived from O(2); Acting on paired donors, with incorporation or reduction of molecular oxygen. The oxygen incorporated need not be derived from O(2); Procollagen-proline dioxygenase	PTHR10869 (PANTHER); PTHR10869:SF99 (PANTHER)	no GO terms	no GO terms
[INTERPRO, NO-BLAST]	TRINITY_DN17468_c0_g1_i1	---NA---	1129									G3DSA:1.20.5.1070 (GENE3D); mobidb-lite (MOBIDB_LITE)	no GO terms	no GO terms
[INTERPRO, NO-BLAST]	TRINITY_DN17479_c0_g1_i1	---NA---	532									no IPS match	no IPS match	no IPS match
[INTERPRO, NO-BLAST]	TRINITY_DN17480_c0_g1_i1	---NA---	1852									no IPS match	no IPS match	no IPS match
[INTERPRO, NO-BLAST]	TRINITY_DN17483_c0_g1_i1	---NA---	309									no IPS match	no IPS match	no IPS match
[INTERPRO, NO-BLAST]	TRINITY_DN17494_c10_g1_i1	---NA---	238									no IPS match	no IPS match	no IPS match
[INTERPRO, NO-BLAST]	TRINITY_DN17495_c0_g1_i1	---NA---	2374									mobidb-lite (MOBIDB_LITE)	no GO terms	no GO terms
[INTERPRO, BLASTED, MAPPED, ANNOTATED]	TRINITY_DN17498_c0_g1_i1	hypothetical protein ASU_12835	848	2	4.65316e-11	82	3	F:GO:0008528; P:GO:0007186; C:GO:0016021	F:G-protein coupled peptide receptor activity; P:G-protein coupled receptor signaling pathway; C:integral component of membrane			G3DSA:1.20.1070.10 (GENE3D); PTHR22751 (PANTHER); PTHR22751:SF208 (PANTHER)	no GO terms	no GO terms
[INTERPRO, BLASTED, MAPPED, ANNOTATED]	TRINITY_DN17507_c0_g1_i1	GRIP domain	2588	20	1.04737e-47	57.65	1	C:GO:0005794	C:Golgi apparatus			IPR000237 (SMART); G3DSA:1.20.5.50 (GENE3D); IPR000237 (G3DSA:1.10.220.GENE3D); IPR000237 (PFAM); G3DSA:1.20.1170.10 (GENE3D); mobidb-lite (MOBIDB_LITE); mobidb-lite (MOBIDB_LITE); PTHR23157 (PANTHER); PTHR23157:SF26 (PANTHER); IPR000237 (PROSITE_PROFILES)	P:GO:0000042; F:GO:0005515	P:protein targeting to Golgi; F:protein binding
[INTERPRO, NO-BLAST]	TRINITY_DN17513_c0_g1_i1	---NA---	1361									mobidb-lite (MOBIDB_LITE)	no GO terms	no GO terms
[INTERPRO, NO-BLAST]	TRINITY_DN17517_c0_g1_i1	---NA---	366									no IPS match	no IPS match	no IPS match
[INTERPRO, NO-BLAST]	TRINITY_DN17519_c0_g1_i1	---NA---	262									no IPS match	no IPS match	no IPS match
[INTERPRO, NO-BLAST]	TRINITY_DN17527_c0_g1_i1	---NA---	205									no IPS match	no IPS match	no IPS match
[INTERPRO, BLASTED, MAPPED, ANNOTATED]	TRINITY_DN17529_c0_g1_i1	Lysosome-associated membrane glyco	2178	20	3.46762e-23	66.3	1	C:GO:0016020	C:membrane			no IPS match	no IPS match	no IPS match
[INTERPRO, NO-BLAST]	TRINITY_DN17537_c0_g1_i1	---NA---	840									no IPS match	no IPS match	no IPS match
[INTERPRO, NO-BLAST]	TRINITY_DN17541_c0_g1_i1	---NA---	694									mobidb-lite (MOBIDB_LITE)	no GO terms	no GO terms
[INTERPRO, NO-BLAST]	TRINITY_DN17552_c0_g1_i1	---NA---	1465									mobidb-lite (MOBIDB_LITE); mobidb-lite (MOBIDB_LITE); mobidb-lite (MOBIDB_LITE)	no GO terms	no GO terms
[INTERPRO, NO-BLAST]	TRINITY_DN17554_c0_g1_i1	---NA---	272									no IPS match	no IPS match	no IPS match
[INTERPRO, NO-BLAST]	TRINITY_DN17558_c0_g1_i1	---NA---	574									no IPS match	no IPS match	no IPS match
[INTERPRO, NO-BLAST]	TRINITY_DN17561_c0_g1_i1	---NA---	567									mobidb-lite (MOBIDB_LITE)	no GO terms	no GO terms
[INTERPRO, NO-BLAST]	TRINITY_DN17577_c0_g1_i1	---NA---	382									no IPS match	no IPS match	no IPS match
[INTERPRO, BLASTED]	TRINITY_DN17590_c1_g1_i1	FAM214B [Calidris pugnax]	3141	20	2.03659e-25	47.15						IPR025261 (SMART); IPR025261 (PFAM); IPR033473 (PFAM); mobidb-lite (MOBIDB_LITE); mobidb-lite (MOBIDB_LITE); mobidb-lite (MOBIDB_LITE); PTHR13199 (PANTHER)	no GO terms	no GO terms
[INTERPRO, NO-BLAST]	TRINITY_DN17592_c1_g1_i1	---NA---	432									no IPS match	no IPS match	no IPS match
[INTERPRO, NO-BLAST]	TRINITY_DN17614_c1_g1_i1	---NA---	303									no IPS match	no IPS match	no IPS match
[INTERPRO, BLASTED]	TRINITY_DN17619_c0_g1_i1	NEDD8	2604	20	1.23927e-36	96.05						no IPS match	no IPS match	no IPS match
[INTERPRO, BLASTED, MAPPED, ANNOTATED]	TRINITY_DN17620_c0_g1_i1	staphylococcal nuclease domain-containing 1	242	20	1.31996e-10	74.8	8	C:GO:0005634; F:GO:0003712; P:GO:0035195; F:GO:0004518; C:GO:0005829; C:GO:0016442; P:GO:1903506; P:GO:0006401	C:nucleus; F:transcription cofactor activity; P:gene silencing by miRNA; F:nuclease activity; C:cytosol; C:RISC complex; P:regulation of nucleic acid-templated transcription; P:RNA catabolic process			mobidb-lite (MOBIDB_LITE)	no GO terms	no GO terms
[INTERPRO, BLASTED, MAPPED]	TRINITY_DN17622_c0_g1_i1	Phosphatidylinositol 4-phosphate 5-kinase type-1 gamma	1687	20	4.94382e-11	39.35	9	F:GO:0005524; F:GO:0016307; P:GO:0046854; P:GO:0046488; F:GO:0004672; P:GO:0016310; F:GO:0016740; P:GO:0006468; F:GO:0016301	F:ATP binding; F:phosphatidylinositol phosphate kinase activity; P:phosphatidylinositol phosphorylation; P:phosphatidylinositol metabolic process; F:protein kinase activity; P:phosphorylation; F:transferase activity; P:protein phosphorylation; F:kinase activity			IPR002498 (SMART); IPR027483 (G3DSA:3.30.810.GENE3D); IPR002498 (PFAM); IPR027484 (G3DSA:3.30.800.GENE3D); IPR023610 (PANTHER); IPR002498 (PROSITE_PROFILES); SSF56104 (SUPERFAMILY)	F:GO:0016307; P:GO:0046488	F:phosphatidylinositol phosphate kinase activity; P:phosphatidylinositol metabolic process
[INTERPRO, BLASTED, MAPPED, ANNOTATED]	TRINITY_DN17626_c1_g1_i1	Ani s 2 allergen	1700	20	0	95.5	13	P:GO:0040035; P:GO:0040011; P:GO:0010171; P:GO:0006898; P:GO:0040007; F:GO:0003774; P:GO:0002119; P:GO:0051493; C:GO:0032982; P:GO:0018991; P:GO:0030241; F:GO:0008092; C:GO:0030016	P:hermaphrodite genitalia development; P:locomotion; P:body morphogenesis; P:receptor-mediated endocytosis; P:growth; F:motor activity; P:nematode larval development; P:regulation of cytoskeleton organization; C:myosin filament; P:oviposition; P:skeletal muscle myosin thick filament assembly; F:cytoskeletal protein binding; C:myofibril	EC:3.6.1.15	Nucleoside-triphosphate phosphatase	G3DSA:1.10.287.620 (GENE3D); IPR002928 (PFAM); G3DSA:1.20.5.170 (GENE3D); G3DSA:1.20.5.320 (GENE3D); G3DSA:1.20.5.340 (GENE3D); PTHR13140 (PANTHER); PTHR13140:SF544 (PANTHER); SSF90257 (SUPERFAMILY); SSF90257 (SUPERFAMILY)	C:GO:0016459; F:GO:0003774	C:myosin complex; F:motor activity
[INTERPRO, BLASTED]	TRINITY_DN17628_c0_g1_i1	cyclin N-terminal domain-containing 1-like	1299	20	1.14802e-56	55.3						IPR013763 (G3DSA:1.10.472.GENE3D); IPR013763 (G3DSA:1.10.472.GENE3D); PTHR21615:SF3 (PANTHER); PTHR21615 (PANTHER); IPR013763 (SUPERFAMILY)	no GO terms	no GO terms
[INTERPRO, BLASTED, MAPPED, ANNOTATED]	TRINITY_DN17635_c0_g1_i1	Phenylalanine--tRNA ligase beta subunit	2419	20	3.25405e-109	71.7	7	F:GO:0000166; P:GO:0007275; C:GO:0016020; F:GO:0004826; F:GO:0043167; P:GO:0006432; C:GO:0009328	F:nucleotide binding; P:multicellular organism development; C:membrane; F:phenylalanine-tRNA ligase activity; F:ion binding; P:phenylalanyl-tRNA aminoacylation; C:phenylalanine-tRNA ligase complex	EC:6.1.1.20	Phenylalanine--tRNA ligase	IPR005146 (SMART); IPR020825 (G3DSA:3.50.40.GENE3D); IPR005146 (PFAM); G3DSA:3.30.56.10 (GENE3D); PTHR10947 (PANTHER); PTHR10947:SF5 (PANTHER); IPR009061 (SUPERFAMILY); IPR020825 (SUPERFAMILY)	F:GO:0003723; F:GO:0004826	F:RNA binding; F:phenylalanine-tRNA ligase activity
[INTERPRO, BLASTED, MAPPED, ANNOTATED]	TRINITY_DN17639_c0_g1_i1	HAT repeat	2268	20	2.34241e-158	87.3	12	C:GO:0071010; C:GO:0071013; C:GO:0071014; P:GO:0002119; P:GO:0040011; C:GO:0071011; P:GO:0009792; C:GO:0071012; C:GO:0000974; P:GO:0018996; P:GO:0000003; P:GO:0000245	C:prespliceosome; C:catalytic step 2 spliceosome; C:post-mRNA release spliceosomal complex; P:nematode larval development; P:locomotion; C:precatalytic spliceosome; P:embryo development ending in birth or egg hatching; C:catalytic step 1 spliceosome; C:Prp19 complex; P:molting cycle, collagen and cuticulin-based cuticle; P:reproduction; P:spliceosomal complex assembly			IPR003107 (SMART); IPR011990 (G3DSA:1.25.40.GENE3D); IPR003107 (PFAM); PTHR11246:SF17 (PANTHER); PTHR11246 (PANTHER); IPR013026 (PROSITE_PROFILES); IPR011990 (SUPERFAMILY)	F:GO:0005515; P:GO:0006396	F:protein binding; P:RNA processing
[INTERPRO, NO-BLAST]	TRINITY_DN17641_c0_g1_i1	---NA---	504									no IPS match	no IPS match	no IPS match
[INTERPRO, BLASTED, MAPPED, ANNOTATED]	TRINITY_DN17644_c0_g1_i1	zyg eleven-related 1	555	20	6.37729e-72	80.45	6	F:GO:0004842; P:GO:0009792; C:GO:0031462; P:GO:0051438; P:GO:0000003; P:GO:0016567	F:ubiquitin-protein transferase activity; P:embryo development ending in birth or egg hatching; C:Cul2-RING ubiquitin ligase complex; P:regulation of ubiquitin-protein transferase activity; P:reproduction; P:protein ubiquitination			PTHR12904:SF28 (PANTHER); PTHR12904 (PANTHER)	no GO terms	no GO terms
[INTERPRO, NO-BLAST]	TRINITY_DN17647_c0_g1_i1	---NA---	278									mobidb-lite (MOBIDB_LITE)	no GO terms	no GO terms
[INTERPRO, NO-BLAST]	TRINITY_DN17648_c0_g1_i1	---NA---	501									no IPS match	no IPS match	no IPS match
[INTERPRO, BLASTED, MAPPED, ANNOTATED]	TRINITY_DN17649_c0_g1_i1	3-beta hydroxysteroid dehydrogenase isomerase family	1970	20	1.03251e-55	55.9	1	F:GO:0016491	F:oxidoreductase activity			G3DSA:3.40.50.720 (GENE3D); PTHR10366 (PANTHER); PTHR10366:SF484 (PANTHER); IPR016040 (SUPERFAMILY)	no GO terms	no GO terms
[INTERPRO, NO-BLAST]	TRINITY_DN17652_c0_g1_i1	---NA---	677									no IPS match	no IPS match	no IPS match
[INTERPRO, NO-BLAST]	TRINITY_DN17663_c0_g1_i1	---NA---	292									no IPS match	no IPS match	no IPS match
[INTERPRO, BLASTED, MAPPED, ANNOTATED]	TRINITY_DN17669_c1_g1_i1	Succinate dehydrogenase [ubiquinone] iron-sulfur mitochondrial	3173	20	2.06068e-140	84.6	15	F:GO:0008177; F:GO:0009055; P:GO:0008340; P:GO:0009792; P:GO:0010171; P:GO:0022904; P:GO:0006099; F:GO:0048039; P:GO:0000003; C:GO:0005749; F:GO:0046872; P:GO:0002119; F:GO:0051538; F:GO:0051539; F:GO:0051537	F:succinate dehydrogenase (ubiquinone) activity; F:electron carrier activity; P:determination of adult lifespan; P:embryo development ending in birth or egg hatching; P:body morphogenesis; P:respiratory electron transport chain; P:tricarboxylic acid cycle; F:ubiquinone binding; P:reproduction; C:mitochondrial respiratory chain complex II, succinate dehydrogenase complex (ubiquinone); F:metal ion …	EC:1.3.99.1; EC:1.3.5.1	Deleted entry; Succinate dehydrogenase (quinone)	G3DSA:1.10.1060.10 (GENE3D); IPR004489 (TIGRFAM); IPR025192 (PFAM); IPR012675 (G3DSA:3.10.20.GENE3D); PF13534 (PFAM); PTHR11921:SF31 (PANTHER); PTHR11921 (PANTHER); IPR017896 (PROSITE_PROFILES); IPR001041 (PROSITE_PROFILES); IPR001041 (CDD); IPR001041 (SUPERFAMILY); IPR009051 (SUPERFAMILY)	F:GO:0016491; F:GO:0009055; P:GO:0006099; P:GO:0055114; F:GO:0051536	F:oxidoreductase activity; F:electron carrier activity; P:tricarboxylic acid cycle; P:oxidation-reduction process; F:iron-sulfur cluster binding
[INTERPRO, BLASTED, MAPPED, ANNOTATED]	TRINITY_DN17679_c1_g1_i1	diphosphomevalonate decarboxylase	370	20	7.73971e-08	82.4	5	C:GO:0005634; F:GO:0005524; P:GO:0019287; C:GO:0005829; F:GO:0004163	C:nucleus; F:ATP binding; P:isopentenyl diphosphate biosynthetic process, mevalonate pathway; C:cytosol; F:diphosphomevalonate decarboxylase activity	EC:4.1.1.33	Diphosphomevalonate decarboxylase	IPR013750 (G3DSA:3.30.70.GENE3D); PTHR10977:SF4 (PANTHER); PTHR10977 (PANTHER); IPR013750 (SUPERFAMILY)	no GO terms	no GO terms
[INTERPRO, NO-BLAST]	TRINITY_DN17687_c0_g1_i1	---NA---	1405									no IPS match	no IPS match	no IPS match
[INTERPRO, NO-BLAST]	TRINITY_DN17689_c0_g1_i1	---NA---	339									no IPS match	no IPS match	no IPS match
[INTERPRO, BLASTED]	TRINITY_DN17694_c0_g1_i1	Ubiquitin family	2747	5	2.51254e-09	42.8						IPR000626 (SMART); G3DSA:3.10.20.90 (GENE3D); IPR000626 (PFAM); mobidb-lite (MOBIDB_LITE); mobidb-lite (MOBIDB_LITE); mobidb-lite (MOBIDB_LITE); PTHR15204 (PANTHER); IPR000626 (PROSITE_PROFILES); cd01769 (CDD); IPR029071 (SUPERFAMILY)	F:GO:0005515	F:protein binding
[INTERPRO, NO-BLAST]	TRINITY_DN17700_c0_g1_i1	---NA---	292									no IPS match	no IPS match	no IPS match
[INTERPRO, NO-BLAST]	TRINITY_DN17704_c0_g1_i1	---NA---	272									no IPS match	no IPS match	no IPS match
[INTERPRO, NO-BLAST]	TRINITY_DN17705_c0_g1_i1	---NA---	511									no IPS match	no IPS match	no IPS match
[INTERPRO, NO-BLAST]	TRINITY_DN17707_c0_g1_i1	---NA---	454									no IPS match	no IPS match	no IPS match
[INTERPRO, BLASTED, MAPPED, ANNOTATED]	TRINITY_DN17711_c0_g1_i1	pre-mRNA-splicing factor SYF1-like	736	20	1.2686e-22	72.95	6	C:GO:1902494; P:GO:0006281; P:GO:0008380; P:GO:0001824; C:GO:0005681; P:GO:0006397	C:catalytic complex; P:DNA repair; P:RNA splicing; P:blastocyst development; C:spliceosomal complex; P:mRNA processing			mobidb-lite (MOBIDB_LITE); PTHR11246 (PANTHER); PTHR11246:SF16 (PANTHER)	no GO terms	no GO terms
[INTERPRO, BLASTED, MAPPED, ANNOTATED]	TRINITY_DN17721_c0_g1_i1	endonuclease exonuclease phosphatase family	1559	20	3.75649e-113	62.65	3	F:GO:0016788; P:GO:0044238; P:GO:0071704	F:hydrolase activity, acting on ester bonds; P:primary metabolic process; P:organic substance metabolic process			IPR005135 (PFAM); IPR005135 (G3DSA:3.60.10.GENE3D); PTHR16320 (PANTHER); IPR005135 (SUPERFAMILY)	no GO terms	no GO terms
[INTERPRO, BLASTED, MAPPED]	TRINITY_DN17726_c0_g1_i1	glycosyltransferase family 4	2351	20	1.71295e-70	59.15	1	F:GO:0016740	F:transferase activity			G3DSA:3.40.50.2000 (GENE3D); IPR001296 (PFAM); IPR028098 (PFAM); G3DSA:3.40.50.2000 (GENE3D); PTHR12526 (PANTHER); PTHR12526:SF461 (PANTHER); cd03802 (CDD); SSF53756 (SUPERFAMILY); SSF53756 (SUPERFAMILY)	no GO terms	no GO terms
[INTERPRO, BLASTED, MAPPED]	TRINITY_DN17727_c1_g1_i1	elongator complex 1-like	4520	20	4.4824e-86	46.5	11	F:GO:0005524; C:GO:0005634; C:GO:0005737; P:GO:0006351; C:GO:0033588; P:GO:0006355; F:GO:0004672; P:GO:0002098; P:GO:0016310; P:GO:0006468; F:GO:0016301	F:ATP binding; C:nucleus; C:cytoplasm; P:transcription, DNA-templated; C:Elongator holoenzyme complex; P:regulation of transcription, DNA-templated; F:protein kinase activity; P:tRNA wobble uridine modification; P:phosphorylation; P:protein phosphorylation; F:kinase activity			IPR006849 (PFAM); mobidb-lite (MOBIDB_LITE); mobidb-lite (MOBIDB_LITE); PTHR12747:SF1 (PANTHER); IPR006849 (PANTHER)	C:GO:0033588; P:GO:0006355; P:GO:0002098	C:Elongator holoenzyme complex; P:regulation of transcription, DNA-templated; P:tRNA wobble uridine modification
[INTERPRO, NO-BLAST]	TRINITY_DN17729_c0_g1_i1	---NA---	374									no IPS match	no IPS match	no IPS match
[INTERPRO, BLASTED, MAPPED]	TRINITY_DN17734_c0_g1_i1	pih1 domain-containing 1	2483	20	2.17523e-24	57.45	7	F:GO:0016614; F:GO:0016491; F:GO:0003824; F:GO:0050660; C:GO:0016020; C:GO:0016021; P:GO:0055114	F:oxidoreductase activity, acting on CH-OH group of donors; F:oxidoreductase activity; F:catalytic activity; F:flavin adenine dinucleotide binding; C:membrane; C:integral component of membrane; P:oxidation-reduction process			IPR013869 (PFAM); PTHR38636 (PANTHER); PTHR38636:SF2 (PANTHER)	no GO terms	no GO terms
[INTERPRO, NO-BLAST]	TRINITY_DN17737_c0_g1_i1	---NA---	232									no IPS match	no IPS match	no IPS match
[INTERPRO, NO-BLAST]	TRINITY_DN17740_c0_g1_i1	---NA---	341									no IPS match	no IPS match	no IPS match
[INTERPRO, BLASTED, MAPPED, ANNOTATED]	TRINITY_DN17744_c0_g1_i1	ATF (cAMP-dependent transcription factor) family	1833	20	1.13721e-20	56.95	7	P:GO:0000122; C:GO:0005634; P:GO:0045089; P:GO:0050829; F:GO:0051019; P:GO:0045944; P:GO:0045824	P:negative regulation of transcription from RNA polymerase II promoter; C:nucleus; P:positive regulation of innate immune response; P:defense response to Gram-negative bacterium; F:mitogen-activated protein kinase binding; P:positive regulation of transcription from RNA polymerase II promoter; P:negative regulation of innate immune response			IPR004827 (SMART); G3DSA:1.20.5.170 (GENE3D); mobidb-lite (MOBIDB_LITE); mobidb-lite (MOBIDB_LITE); PTHR19304 (PANTHER); PTHR19304:SF31 (PANTHER); cd14687 (CDD); SSF57959 (SUPERFAMILY)	F:GO:0003700; P:GO:0006355	F:transcription factor activity, sequence-specific DNA binding; P:regulation of transcription, DNA-templated
[INTERPRO, NO-BLAST]	TRINITY_DN17754_c0_g1_i1	---NA---	572									mobidb-lite (MOBIDB_LITE)	no GO terms	no GO terms
[INTERPRO, NO-BLAST]	TRINITY_DN17758_c0_g1_i1	---NA---	345									no IPS match	no IPS match	no IPS match
[INTERPRO, BLASTED, MAPPED, ANNOTATED]	TRINITY_DN17759_c0_g1_i1	tbc1 domain family member 15	2260	20	1.63501e-179	60.8	2	P:GO:0065007; C:GO:0044464	P:biological regulation; C:cell part			IPR000195 (SMART); IPR000195 (PFAM); G3DSA:1.10.8.270 (GENE3D); IPR021935 (PFAM); PTHR22957 (PANTHER); PTHR22957:SF418 (PANTHER); IPR000195 (PROSITE_PROFILES); IPR000195 (SUPERFAMILY); IPR000195 (SUPERFAMILY)	no GO terms	no GO terms
[INTERPRO, NO-BLAST]	TRINITY_DN17760_c0_g1_i1	---NA---	1304									no IPS match	no IPS match	no IPS match
[INTERPRO, NO-BLAST]	TRINITY_DN17761_c0_g1_i1	---NA---	459									no IPS match	no IPS match	no IPS match
[INTERPRO, NO-BLAST]	TRINITY_DN17766_c0_g1_i1	---NA---	310									no IPS match	no IPS match	no IPS match
[INTERPRO, BLASTED, MAPPED, ANNOTATED]	TRINITY_DN17770_c0_g1_i1	PH0010 family	799	20	2.65467e-62	71.25	1	F:GO:0008233	F:peptidase activity			IPR027485 (G3DSA:3.30.700.GENE3D); G3DSA:3.30.1490.150 (GENE3D); IPR002733 (PFAM); IPR023473 (PANTHER); IPR002733 (PROSITE_PROFILES); IPR002733 (SUPERFAMILY)	no GO terms	no GO terms
[INTERPRO, NO-BLAST]	TRINITY_DN17771_c0_g1_i1	---NA---	885									no IPS match	no IPS match	no IPS match
[INTERPRO, BLASTED, MAPPED, ANNOTATED]	TRINITY_DN17773_c0_g1_i1	Sulfatase domain containing	5592	20	0	69.15	1	F:GO:0003824	F:catalytic activity			G3DSA:3.30.1120.10 (GENE3D); PF14707 (PFAM); IPR017849 (G3DSA:3.40.720.GENE3D); IPR000917 (PFAM); mobidb-lite (MOBIDB_LITE); PTHR43751:SF2 (PANTHER); PTHR43751 (PANTHER); IPR017850 (SUPERFAMILY)	F:GO:0003824; F:GO:0008484; P:GO:0008152	F:catalytic activity; F:sulfuric ester hydrolase activity; P:metabolic process
[INTERPRO, BLASTED, MAPPED, ANNOTATED]	TRINITY_DN17779_c0_g1_i1	ubiquitin-60S ribosomal L40	228	20	8.97066e-18	91.5	3	F:GO:0003735; C:GO:0005840; P:GO:0006412	F:structural constituent of ribosome; C:ribosome; P:translation			IPR019956 (PRINTS); IPR000626 (PFAM); G3DSA:3.10.20.90 (GENE3D); PTHR10666:SF169 (PANTHER); PTHR10666 (PANTHER); IPR000626 (PROSITE_PROFILES); IPR029071 (SUPERFAMILY)	F:GO:0005515	F:protein binding
[INTERPRO, NO-BLAST]	TRINITY_DN17780_c0_g1_i1	---NA---	382									no IPS match	no IPS match	no IPS match
[INTERPRO, BLASTED]	TRINITY_DN17786_c0_g1_i1	Hypothetical protein CBG06927	716	10	8.85373e-10	47.4						PTHR37431 (PANTHER); PTHR37431:SF5 (PANTHER)	no GO terms	no GO terms
[INTERPRO, BLASTED, MAPPED]	TRINITY_DN17790_c0_g1_i1	hypothetical protein Y032_0297g1740	2295	20	3.66066e-20	51.05	3	P:GO:0019915; C:GO:0016020; C:GO:0016021	P:lipid storage; C:membrane; C:integral component of membrane			no IPS match	no IPS match	no IPS match
[INTERPRO, BLASTED]	TRINITY_DN17791_c0_g1_i1	headcase	2845	20	1.80798e-20	60.75						IPR026066 (PFAM); mobidb-lite (MOBIDB_LITE); mobidb-lite (MOBIDB_LITE); IPR026066 (PANTHER)	no GO terms	no GO terms
[INTERPRO, BLASTED, MAPPED, ANNOTATED]	TRINITY_DN17792_c0_g1_i1	DNA-directed RNA polymerase II largest subunit	5100	20	0	87.4	21	P:GO:0042789; P:GO:0018108; P:GO:0035188; P:GO:0007052; P:GO:0009792; P:GO:0008356; P:GO:0006298; P:GO:0006479; P:GO:0000003; C:GO:0005665; P:GO:0007369; F:GO:0005524; F:GO:0001055; F:GO:0004713; F:GO:0016491; F:GO:0046872; P:GO:0002119; C:GO:0016021; P:GO:0055114; P:GO:0010458; F:GO:0030983	P:mRNA transcription from RNA polymerase II promoter; P:peptidyl-tyrosine phosphorylation; P:hatching; P:mitotic spindle organization; P:embryo development ending in birth or egg hatching; P:asymmetric cell division; P:mismatch repair; P:protein methylation; P:reproduction; C:DNA-directed RNA polymerase II, core complex; P:gastrulation; F:ATP binding; F:RNA polymerase II activity; F:protein tyros…	EC:2.7.10; EC:2.7.7.6	Transferring phosphorus-containing groups; DNA-directed RNA polymerase	IPR006592 (SMART); G3DSA:2.40.40.20 (GENE3D); IPR007083 (PFAM); IPR007080 (PFAM); IPR007075 (PFAM); IPR007081 (PFAM); IPR007066 (PFAM); IPR000722 (PFAM); G3DSA:3.30.1490.180 (GENE3D); mobidb-lite (MOBIDB_LITE); PTHR19376 (PANTHER); PTHR19376:SF41 (PANTHER); cd02733 (CDD); SSF64484 (SUPERFAMILY)	F:GO:0003677; F:GO:0003899; P:GO:0006351	F:DNA binding; F:DNA-directed 5'-3' RNA polymerase activity; P:transcription, DNA-templated
[INTERPRO, NO-BLAST]	TRINITY_DN17793_c0_g1_i1	---NA---	296									mobidb-lite (MOBIDB_LITE)	no GO terms	no GO terms
[INTERPRO, NO-BLAST]	TRINITY_DN17798_c0_g1_i1	---NA---	2626									no IPS match	no IPS match	no IPS match
[INTERPRO, BLASTED, MAPPED, ANNOTATED]	TRINITY_DN17799_c0_g1_i1	autophagy-related 9a	4928	20	1.07017e-144	57.65	2	P:GO:0006914; P:GO:0006996	P:autophagy; P:organelle organization			IPR007241 (PFAM); mobidb-lite (MOBIDB_LITE); IPR007241 (PANTHER)	no GO terms	no GO terms
[INTERPRO, NO-BLAST]	TRINITY_DN17802_c0_g1_i1	---NA---	1092									mobidb-lite (MOBIDB_LITE)	no GO terms	no GO terms
[INTERPRO, NO-BLAST]	TRINITY_DN17807_c0_g1_i1	---NA---	2569									IPR015943 (G3DSA:2.130.10.GENE3D); mobidb-lite (MOBIDB_LITE); mobidb-lite (MOBIDB_LITE)	F:GO:0005515	F:protein binding
[INTERPRO, NO-BLAST]	TRINITY_DN17809_c0_g1_i1	---NA---	207									no IPS match	no IPS match	no IPS match
[INTERPRO, BLASTED]	TRINITY_DN17810_c0_g1_i1	hypothetical protein L484_002552	779	20	2.64449e-95	79.95						PTHR34410 (PANTHER); PTHR34410:SF3 (PANTHER)	no GO terms	no GO terms
[INTERPRO, BLASTED, MAPPED, ANNOTATED]	TRINITY_DN17811_c0_g1_i1	FMRFamide Peptide Receptor family	2556	20	1.12345e-15	77.85	3	F:GO:0008528; P:GO:0007186; C:GO:0016021	F:G-protein coupled peptide receptor activity; P:G-protein coupled receptor signaling pathway; C:integral component of membrane			G3DSA:1.20.1070.10 (GENE3D); IPR019424 (PFAM); mobidb-lite (MOBIDB_LITE); PTHR22751:SF215 (PANTHER); PTHR22751 (PANTHER); SSF81321 (SUPERFAMILY)	no GO terms	no GO terms
[INTERPRO, NO-BLAST]	TRINITY_DN17817_c0_g1_i1	---NA---	359									no IPS match	no IPS match	no IPS match
[INTERPRO, NO-BLAST]	TRINITY_DN17818_c0_g1_i1	---NA---	935									no IPS match	no IPS match	no IPS match
[INTERPRO, NO-BLAST]	TRINITY_DN17822_c0_g1_i1	---NA---	255									no IPS match	no IPS match	no IPS match
[INTERPRO, NO-BLAST]	TRINITY_DN17824_c0_g1_i1	---NA---	1935									mobidb-lite (MOBIDB_LITE)	no GO terms	no GO terms
[INTERPRO, BLASTED, MAPPED, ANNOTATED]	TRINITY_DN17826_c0_g1_i1	Kinase binding CGI-121 domain containing	1057	20	3.02341e-62	73.15	6	P:GO:0003006; P:GO:0048856; P:GO:0009987; P:GO:0044702; P:GO:0032501; P:GO:0044767	P:developmental process involved in reproduction; P:anatomical structure development; P:cellular process; P:single organism reproductive process; P:multicellular organismal process; P:single-organism developmental process			IPR013926 (PFAM); IPR013926 (G3DSA:3.30.2380.GENE3D); IPR013926 (PANTHER); IPR013926 (SUPERFAMILY)	no GO terms	no GO terms
[INTERPRO, BLASTED, MAPPED, ANNOTATED]	TRINITY_DN17835_c0_g1_i1	SNF2 family domain-containing	3154	20	0	66.6	3	F:GO:0097159; F:GO:1901363; P:GO:0009987	F:organic cyclic compound binding; F:heterocyclic compound binding; P:cellular process			IPR014001 (SMART); IPR001650 (SMART); IPR000330 (PFAM); IPR001650 (PFAM); G3DSA:3.40.50.10810 (GENE3D); G3DSA:3.40.50.300 (GENE3D); mobidb-lite (MOBIDB_LITE); mobidb-lite (MOBIDB_LITE); PTHR10799:SF801 (PANTHER); PTHR10799 (PANTHER); IPR014001 (PROSITE_PROFILES); IPR001650 (PROSITE_PROFILES); cd00046 (CDD); cd00079 (CDD); IPR027417 (SUPERFAMILY); IPR027417 (SUPERFAMILY)	F:GO:0005524	F:ATP binding
[INTERPRO, BLASTED, MAPPED, ANNOTATED]	TRINITY_DN17837_c0_g1_i1	hypothetical protein Y032_0653g1175	1104	20	2.09416e-18	43.05	1	F:GO:0005488	F:binding			IPR001584 (PFAM); IPR012337 (G3DSA:3.30.420.GENE3D); PTHR24559:SF230 (PANTHER); PTHR24559 (PANTHER); IPR001584 (PROSITE_PROFILES); IPR012337 (SUPERFAMILY)	F:GO:0003676; P:GO:0015074	F:nucleic acid binding; P:DNA integration
[INTERPRO, NO-BLAST]	TRINITY_DN17844_c0_g1_i1	---NA---	205									no IPS match	no IPS match	no IPS match
[INTERPRO, BLASTED, MAPPED, ANNOTATED]	TRINITY_DN17845_c0_g1_i1	kinesin motor domain	1898	20	3.84782e-99	76.75	7	F:GO:0016887; F:GO:0005524; F:GO:0003777; C:GO:0005871; P:GO:0007018; C:GO:0005874; F:GO:0008017	F:ATPase activity; F:ATP binding; F:microtubule motor activity; C:kinesin complex; P:microtubule-based movement; C:microtubule; F:microtubule binding	EC:3.6.1.3; EC:3.6.1.15	Adenosinetriphosphatase; Nucleoside-triphosphate phosphatase	IPR001752 (SMART); IPR001752 (PFAM); IPR001752 (G3DSA:3.40.850.GENE3D); mobidb-lite (MOBIDB_LITE); mobidb-lite (MOBIDB_LITE); PTHR24115 (PANTHER); PTHR24115:SF557 (PANTHER); IPR001752 (PROSITE_PROFILES); IPR027417 (SUPERFAMILY)	F:GO:0005524; F:GO:0003777; P:GO:0007018; F:GO:0008017	F:ATP binding; F:microtubule motor activity; P:microtubule-based movement; F:microtubule binding
[INTERPRO, NO-BLAST]	TRINITY_DN17857_c0_g1_i1	---NA---	208									no IPS match	no IPS match	no IPS match
[INTERPRO, NO-BLAST]	TRINITY_DN17862_c0_g1_i1	---NA---	2175									mobidb-lite (MOBIDB_LITE)	no GO terms	no GO terms
[INTERPRO, NO-BLAST]	TRINITY_DN17864_c0_g1_i1	---NA---	221									no IPS match	no IPS match	no IPS match
[INTERPRO, NO-BLAST]	TRINITY_DN17868_c0_g1_i1	---NA---	503									no IPS match	no IPS match	no IPS match
[INTERPRO, NO-BLAST]	TRINITY_DN17876_c0_g1_i1	---NA---	223									no IPS match	no IPS match	no IPS match
[INTERPRO, NO-BLAST]	TRINITY_DN17881_c1_g1_i1	---NA---	372									no IPS match	no IPS match	no IPS match
[INTERPRO, BLASTED, MAPPED, ANNOTATED]	TRINITY_DN17883_c0_g1_i1	Probable serine threonine- kinase zyg-1	893	20	2.88463e-32	54.7	12	P:GO:0051301; P:GO:0051225; F:GO:0005515; C:GO:0005814; P:GO:0007099; P:GO:0009792; P:GO:0008104; P:GO:0051726; F:GO:0004674; P:GO:0018105; P:GO:0000003; P:GO:0000278	P:cell division; P:spindle assembly; F:protein binding; C:centriole; P:centriole replication; P:embryo development ending in birth or egg hatching; P:protein localization; P:regulation of cell cycle; F:protein serine/threonine kinase activity; P:peptidyl-serine phosphorylation; P:reproduction; P:mitotic cell cycle	EC:2.7.11	Transferring phosphorus-containing groups	G3DSA:3.30.200.20 (GENE3D); IPR000719 (PFAM); G3DSA:1.10.510.10 (GENE3D); mobidb-lite (MOBIDB_LITE); PTHR24345 (PANTHER); IPR000719 (PROSITE_PROFILES); cd14014 (CDD); IPR011009 (SUPERFAMILY)	F:GO:0005524; F:GO:0004672; P:GO:0006468	F:ATP binding; F:protein kinase activity; P:protein phosphorylation
[INTERPRO, NO-BLAST]	TRINITY_DN17884_c0_g1_i1	---NA---	264									no IPS match	no IPS match	no IPS match
[INTERPRO, NO-BLAST]	TRINITY_DN17885_c0_g1_i1	---NA---	461									no IPS match	no IPS match	no IPS match
[INTERPRO, BLASTED, MAPPED, ANNOTATED]	TRINITY_DN17890_c0_g1_i1	dna polymerase kappa	2256	20	8.07665e-140	61.8	4	P:GO:0009792; P:GO:0042276; F:GO:0005488; P:GO:0000003	P:embryo development ending in birth or egg hatching; P:error-prone translesion synthesis; F:binding; P:reproduction			G3DSA:3.30.70.270 (GENE3D); IPR001126 (PFAM); IPR017961 (G3DSA:3.30.1490.GENE3D); G3DSA:1.10.150.20 (GENE3D); IPR017961 (PFAM); mobidb-lite (MOBIDB_LITE); mobidb-lite (MOBIDB_LITE); mobidb-lite (MOBIDB_LITE); IPR022880 (PTHR11076:PANTHER); PTHR11076 (PANTHER); IPR001126 (PROSITE_PROFILES); IPR022880 (CDD); IPR017961 (SUPERFAMILY); SSF56672 (SUPERFAMILY)	P:GO:0006281; F:GO:0003887; F:GO:0003684	P:DNA repair; F:DNA-directed DNA polymerase activity; F:damaged DNA binding
[INTERPRO, NO-BLAST]	TRINITY_DN17900_c0_g1_i1	---NA---	529									mobidb-lite (MOBIDB_LITE)	no GO terms	no GO terms
[INTERPRO, BLASTED]	TRINITY_DN17905_c0_g1_i1	2-5A-dependent ribonuclease	250	4	2.65189e-06	72						IPR020683 (G3DSA:1.25.40.GENE3D); IPR002110 (PROSITE_PROFILES); IPR020683 (PROSITE_PROFILES); IPR020683 (CDD); IPR020683 (SUPERFAMILY)	F:GO:0005515	F:protein binding
[INTERPRO, BLASTED, MAPPED, ANNOTATED]	TRINITY_DN17906_c0_g1_i1	U6 snRNA-associated Sm LSm2	2129	20	1.28093e-18	96.1	20	P:GO:0007281; P:GO:0040027; P:GO:0009792; P:GO:0040020; C:GO:0000932; P:GO:0022008; P:GO:0006898; C:GO:0005688; P:GO:0040007; P:GO:0042127; P:GO:0000398; F:GO:0003723; P:GO:0008406; C:GO:0071013; P:GO:0000381; C:GO:0071011; C:GO:0046540; C:GO:0019013; C:GO:1990726; P:GO:0016477	P:germ cell development; P:negative regulation of vulval development; P:embryo development ending in birth or egg hatching; P:regulation of meiotic nuclear division; C:P-body; P:neurogenesis; P:receptor-mediated endocytosis; C:U6 snRNP; P:growth; P:regulation of cell proliferation; P:mRNA splicing, via spliceosome; F:RNA binding; P:gonad development; C:catalytic step 2 spliceosome; P:regulation o…			no IPS match	no IPS match	no IPS match
[INTERPRO, NO-BLAST]	TRINITY_DN17911_c0_g1_i1	---NA---	927									IPR000612 (PFAM); G3DSA:1.20.5.400 (GENE3D)	C:GO:0016021	C:integral component of membrane
[INTERPRO, NO-BLAST]	TRINITY_DN17915_c0_g1_i1	---NA---	359									no IPS match	no IPS match	no IPS match
[INTERPRO, NO-BLAST]	TRINITY_DN17917_c0_g10_i1	---NA---	329									no IPS match	no IPS match	no IPS match
[INTERPRO, NO-BLAST]	TRINITY_DN17924_c0_g1_i1	---NA---	324									no IPS match	no IPS match	no IPS match
[INTERPRO, NO-BLAST]	TRINITY_DN17932_c0_g1_i1	---NA---	278									no IPS match	no IPS match	no IPS match
[INTERPRO, BLASTED, MAPPED, ANNOTATED]	TRINITY_DN17933_c0_g1_i1	ankyrin repeat domain-containing 50	406	20	2.83258e-07	53	1	P:GO:0006810	P:transport			IPR020683 (G3DSA:1.25.40.GENE3D); IPR020683 (PROSITE_PROFILES); IPR002110 (PROSITE_PROFILES); IPR020683 (CDD); IPR020683 (SUPERFAMILY)	F:GO:0005515	F:protein binding
[INTERPRO, NO-BLAST]	TRINITY_DN17934_c0_g1_i1	---NA---	499									mobidb-lite (MOBIDB_LITE)	no GO terms	no GO terms
[INTERPRO, NO-BLAST]	TRINITY_DN17939_c3_g1_i1	---NA---	632									no IPS match	no IPS match	no IPS match
[INTERPRO, NO-BLAST]	TRINITY_DN17941_c0_g1_i1	---NA---	270									no IPS match	no IPS match	no IPS match
[INTERPRO, NO-BLAST]	TRINITY_DN17943_c0_g1_i1	---NA---	2739									no IPS match	no IPS match	no IPS match
[INTERPRO, NO-BLAST]	TRINITY_DN17945_c0_g1_i1	---NA---	862									no IPS match	no IPS match	no IPS match
[INTERPRO, NO-BLAST]	TRINITY_DN17948_c0_g1_i1	---NA---	1156									mobidb-lite (MOBIDB_LITE); mobidb-lite (MOBIDB_LITE); mobidb-lite (MOBIDB_LITE); mobidb-lite (MOBIDB_LITE)	no GO terms	no GO terms
[INTERPRO, BLASTED, MAPPED]	TRINITY_DN17950_c0_g1_i1	RING finger nhl-1	1723	20	8.92442e-87	64.4	2	F:GO:0008270; F:GO:0046872	F:zinc ion binding; F:metal ion binding			PF17170 (PFAM); IPR011042 (G3DSA:2.120.10.GENE3D); IPR001258 (PFAM); mobidb-lite (MOBIDB_LITE); mobidb-lite (MOBIDB_LITE); PTHR24103 (PANTHER); PTHR24103:SF495 (PANTHER); IPR013017 (PROSITE_PROFILES); IPR013017 (PROSITE_PROFILES); IPR013017 (PROSITE_PROFILES); IPR013017 (PROSITE_PROFILES); IPR013017 (PROSITE_PROFILES); IPR013017 (PROSITE_PROFILES); cd14954 (CDD); SSF101898 (SUPERFAMILY)	F:GO:0005515	F:protein binding
[INTERPRO, NO-BLAST]	TRINITY_DN17951_c1_g1_i1	---NA---	884									no IPS match	no IPS match	no IPS match
[INTERPRO, NO-BLAST]	TRINITY_DN17957_c0_g1_i1	---NA---	220									no IPS match	no IPS match	no IPS match
[INTERPRO, BLASTED, MAPPED, ANNOTATED]	TRINITY_DN17965_c0_g1_i1	Neuroendocrine 7B2	2371	20	1.20068e-69	70.05	6	P:GO:0051345; F:GO:0030414; F:GO:0016504; P:GO:0007218; C:GO:0030141; P:GO:0010466	P:positive regulation of hydrolase activity; F:peptidase inhibitor activity; F:peptidase activator activity; P:neuropeptide signaling pathway; C:secretory granule; P:negative regulation of peptidase activity			IPR007945 (PFAM); mobidb-lite (MOBIDB_LITE); IPR007945 (PANTHER)	P:GO:0007218; C:GO:0030141	P:neuropeptide signaling pathway; C:secretory granule
[INTERPRO, NO-BLAST]	TRINITY_DN17966_c0_g1_i1	---NA---	955									no IPS match	no IPS match	no IPS match
[INTERPRO, BLASTED, MAPPED]	TRINITY_DN17967_c0_g1_i1	pseudouridine-metabolizing bifunctional -like	3754	20	7.40393e-144	51.5	5	P:GO:0008152; P:GO:0016310; F:GO:0016773; F:GO:0016301; F:GO:0016798	P:metabolic process; P:phosphorylation; F:phosphotransferase activity, alcohol group as acceptor; F:kinase activity; F:hydrolase activity, acting on glycosyl bonds			IPR011611 (PFAM); IPR007342 (G3DSA:3.40.1790.GENE3D); IPR029056 (G3DSA:3.40.1190.GENE3D); IPR007342 (PFAM); IPR007342 (PANTHER); SSF110581 (SUPERFAMILY); IPR029056 (SUPERFAMILY)	F:GO:0016798	F:hydrolase activity, acting on glycosyl bonds
[INTERPRO, BLASTED, MAPPED]	TRINITY_DN17972_c0_g1_i1	beta-LACTamase domain containing	4150	20	4.66223e-59	59.8	4	F:GO:0003824; P:GO:0009116; P:GO:0006139; F:GO:0004731	F:catalytic activity; P:nucleoside metabolic process; P:nucleobase-containing compound metabolic process; F:purine-nucleoside phosphorylase activity			mobidb-lite (MOBIDB_LITE); PTHR22935:SF84 (PANTHER); PTHR22935 (PANTHER)	no GO terms	no GO terms
[INTERPRO, NO-BLAST]	TRINITY_DN17978_c0_g1_i1	---NA---	501									no IPS match	no IPS match	no IPS match
[INTERPRO, NO-BLAST]	TRINITY_DN17979_c0_g1_i1	---NA---	218									no IPS match	no IPS match	no IPS match
[INTERPRO, BLASTED, MAPPED]	TRINITY_DN17980_c0_g1_i1	Mitochondrial Ribosomal Small	1440	20	3.276e-48	54.9	7	F:GO:0003735; P:GO:0002119; P:GO:0009792; C:GO:0005739; C:GO:0016020; C:GO:0016021; C:GO:0005840	F:structural constituent of ribosome; P:nematode larval development; P:embryo development ending in birth or egg hatching; C:mitochondrion; C:membrane; C:integral component of membrane; C:ribosome			IPR032053 (PFAM); PTHR28589 (PANTHER)	F:GO:0003735; C:GO:0005739	F:structural constituent of ribosome; C:mitochondrion
[INTERPRO, BLASTED, MAPPED, ANNOTATED]	TRINITY_DN17985_c0_g1_i1	bestrophin-1 family	1481	20	7.35825e-104	65.85	3	C:GO:0016021; P:GO:0006821; C:GO:0005886	C:integral component of membrane; P:chloride transport; C:plasma membrane			IPR021134 (PFAM); IPR000615 (PANTHER)	no GO terms	no GO terms
[INTERPRO, BLASTED, MAPPED, ANNOTATED]	TRINITY_DN17987_c0_g1_i1	50S ribosomal L40e	581	20	8.91522e-65	90.25	3	F:GO:0003735; C:GO:0005840; P:GO:0006412	F:structural constituent of ribosome; C:ribosome; P:translation			IPR019956 (PRINTS); IPR000626 (SMART); G3DSA:3.10.20.90 (GENE3D); IPR006846 (PFAM); IPR000626 (PFAM); mobidb-lite (MOBIDB_LITE); PTHR10666:SF169 (PANTHER); PTHR10666 (PANTHER); IPR000626 (PROSITE_PROFILES); cd01803 (CDD); IPR029071 (SUPERFAMILY)	F:GO:0005515; F:GO:0003735; C:GO:0005840; C:GO:0005622; P:GO:0006412	F:protein binding; F:structural constituent of ribosome; C:ribosome; C:intracellular; P:translation
[INTERPRO, BLASTED, MAPPED]	TRINITY_DN17988_c0_g1_i1	WD repeat-containing 48	2721	20	0	67.25	5	F:GO:0000166; F:GO:0005524; F:GO:0004672; P:GO:0006468; F:GO:0016853	F:nucleotide binding; F:ATP binding; F:protein kinase activity; P:protein phosphorylation; F:isomerase activity			IPR020472 (PRINTS); IPR001680 (SMART); G3DSA:2.40.50.140 (GENE3D); IPR001680 (PFAM); IPR015943 (G3DSA:2.130.10.GENE3D); IPR011042 (G3DSA:2.120.10.GENE3D); G3DSA:2.80.10.50 (GENE3D); IPR021772 (PFAM); IPR015943 (G3DSA:2.130.10.GENE3D); PTHR19862 (PANTHER); IPR017986 (PROSITE_PROFILES); IPR001680 (PROSITE_PROFILES); IPR001680 (PROSITE_PROFILES); IPR001680 (PROSITE_PROFILES); IPR001680 (PROSITE_PROF…	F:GO:0005515	F:protein binding
[INTERPRO, BLASTED, MAPPED, ANNOTATED]	TRINITY_DN17995_c0_g1_i1	General transcription factor IIF subunit 2	491	20	1.62702e-34	70.35	10	F:GO:0000166; F:GO:0000991; F:GO:0003676; P:GO:0032968; P:GO:0060261; P:GO:0006366; P:GO:1901566; C:GO:0005674; P:GO:0044699; F:GO:0016787	F:nucleotide binding; F:transcription factor activity, core RNA polymerase II binding; F:nucleic acid binding; P:positive regulation of transcription elongation from RNA polymerase II promoter; P:positive regulation of transcription initiation from RNA polymerase II promoter; P:transcription from RNA polymerase II promoter; P:organonitrogen compound biosynthetic process; C:transcription factor TF…			IPR011991 (G3DSA:1.10.10.GENE3D); IPR003196 (PFAM); PTHR10445:SF3 (PANTHER); IPR003196 (PANTHER); IPR011991 (SUPERFAMILY)	P:GO:0006366; C:GO:0005674; P:GO:0006367	P:transcription from RNA polymerase II promoter; C:transcription factor TFIIF complex; P:transcription initiation from RNA polymerase II promoter
[INTERPRO, NO-BLAST]	TRINITY_DN17997_c0_g1_i1	---NA---	299									no IPS match	no IPS match	no IPS match
[INTERPRO, BLASTED, MAPPED, ANNOTATED]	TRINITY_DN17999_c0_g1_i1	lipoyltransferase mitochondrial	1467	20	2.14744e-66	64.85	3	F:GO:0016747; C:GO:0005737; P:GO:0006464	F:transferase activity, transferring acyl groups other than amino-acyl groups; C:cytoplasm; P:cellular protein modification process			IPR000544 (PIRSF); IPR000544 (TIGRFAM); G3DSA:3.30.930.10 (GENE3D); IPR004143 (PFAM); PTHR10993 (PANTHER); PTHR10993:SF15 (PANTHER); PD006086 (PRODOM); IPR004143 (PROSITE_PROFILES); IPR000544 (CDD); SSF55681 (SUPERFAMILY)	F:GO:0033819; C:GO:0005737; P:GO:0006464; P:GO:0009107	F:lipoyl(octanoyl) transferase activity; C:cytoplasm; P:cellular protein modification process; P:lipoate biosynthetic process
[INTERPRO, NO-BLAST]	TRINITY_DN18004_c0_g1_i1	---NA---	1181									no IPS match	no IPS match	no IPS match
[INTERPRO, NO-BLAST]	TRINITY_DN18007_c0_g1_i1	---NA---	404									mobidb-lite (MOBIDB_LITE)	no GO terms	no GO terms
[INTERPRO, NO-BLAST]	TRINITY_DN18010_c0_g1_i1	---NA---	711									no IPS match	no IPS match	no IPS match
[INTERPRO, NO-BLAST]	TRINITY_DN18012_c0_g1_i1	---NA---	408									no IPS match	no IPS match	no IPS match
[INTERPRO, BLASTED]	TRINITY_DN18017_c0_g1_i1	PAN domain	2798	20	1.13901e-30	67.35						mobidb-lite (MOBIDB_LITE); mobidb-lite (MOBIDB_LITE); mobidb-lite (MOBIDB_LITE)	no GO terms	no GO terms
[INTERPRO, BLASTED, MAPPED, ANNOTATED]	TRINITY_DN18018_c1_g1_i1	Uncharacterized membrane	2605	20	6.82846e-168	72.95	1	C:GO:0016021	C:integral component of membrane			IPR029024 (G3DSA:1.10.3680.GENE3D); IPR029058 (G3DSA:3.40.50.GENE3D); IPR007941 (PFAM); mobidb-lite (MOBIDB_LITE); mobidb-lite (MOBIDB_LITE); mobidb-lite (MOBIDB_LITE); IPR007941 (PANTHER); IPR029058 (SUPERFAMILY)	no GO terms	no GO terms
[INTERPRO, NO-BLAST]	TRINITY_DN18030_c1_g1_i1	---NA---	358									no IPS match	no IPS match	no IPS match
[INTERPRO, NO-BLAST]	TRINITY_DN18031_c0_g1_i1	---NA---	461									no IPS match	no IPS match	no IPS match
[INTERPRO, NO-BLAST]	TRINITY_DN18042_c0_g1_i1	---NA---	489									no IPS match	no IPS match	no IPS match
[INTERPRO, BLASTED, MAPPED, ANNOTATED]	TRINITY_DN18043_c0_g1_i1	Emp24 gp25L p24 family	3707	20	1.18972e-36	76.85	3	C:GO:0005789; C:GO:0016021; P:GO:0006810	C:endoplasmic reticulum membrane; C:integral component of membrane; P:transport			IPR009038 (SMART); G3DSA:2.60.120.680 (GENE3D); IPR009038 (PFAM); PTHR22811:SF88 (PANTHER); IPR015720 (PANTHER); IPR009038 (PROSITE_PROFILES); IPR009038 (SUPERFAMILY)	C:GO:0016021; P:GO:0006810	C:integral component of membrane; P:transport
[INTERPRO, NO-BLAST]	TRINITY_DN18044_c0_g1_i1	---NA---	629									no IPS match	no IPS match	no IPS match
[INTERPRO, BLASTED, MAPPED]	TRINITY_DN18046_c0_g1_i1	zinc finger BED domain-containing 4-like	1116	20	1.24548e-38	48.3	3	F:GO:0003676; F:GO:0003677; F:GO:0046983	F:nucleic acid binding; F:DNA binding; F:protein dimerization activity			IPR008906 (PFAM); PTHR23272 (PANTHER); PTHR23272:SF89 (PANTHER); IPR012337 (SUPERFAMILY)	F:GO:0003676; F:GO:0046983	F:nucleic acid binding; F:protein dimerization activity
[INTERPRO, BLASTED]	TRINITY_DN18047_c0_g1_i1	failed axon connections isoform X2	2068	20	9.07495e-15	59.55						PTHR12289 (PANTHER); PTHR12289:SF46 (PANTHER)	no GO terms	no GO terms
[INTERPRO, NO-BLAST]	TRINITY_DN18049_c0_g1_i1	---NA---	499									no IPS match	no IPS match	no IPS match
[INTERPRO, NO-BLAST]	TRINITY_DN18054_c0_g1_i1	---NA---	319									mobidb-lite (MOBIDB_LITE)	no GO terms	no GO terms
[INTERPRO, NO-BLAST]	TRINITY_DN18055_c0_g1_i1	---NA---	1043									no IPS match	no IPS match	no IPS match
[INTERPRO, BLASTED]	TRINITY_DN18057_c0_g1_i1	F-box domain containing	2444	12	1.12405e-28	58.92						IPR032675 (G3DSA:3.80.10.GENE3D); IPR000961 (PROSITE_PROFILES)	F:GO:0005524; P:GO:0006468; F:GO:0004674	F:ATP binding; P:protein phosphorylation; F:protein serine/threonine kinase activity
[INTERPRO, BLASTED, MAPPED, ANNOTATED]	TRINITY_DN18058_c0_g1_i1	saccharopine dehydrogenase	4102	20	4.14738e-138	71.8	1	C:GO:0016020	C:membrane			G3DSA:3.40.50.720 (GENE3D); IPR005097 (PFAM); PTHR12286 (PANTHER); IPR016040 (SUPERFAMILY)	F:GO:0016491; P:GO:0055114	F:oxidoreductase activity; P:oxidation-reduction process
[INTERPRO, BLASTED, MAPPED]	TRINITY_DN18059_c0_g1_i1	Phosphatidylinositol glycan anchor biosynthesis class U	1513	20	4.71315e-44	64.65	6	P:GO:0034394; P:GO:0006506; F:GO:0003923; C:GO:0016020; C:GO:0016021; P:GO:0050976	P:protein localization to cell surface; P:GPI anchor biosynthetic process; F:GPI-anchor transamidase activity; C:membrane; C:integral component of membrane; P:detection of mechanical stimulus involved in sensory perception of touch			IPR009600 (PFAM); IPR009600 (PANTHER)	C:GO:0016021; P:GO:0016255; C:GO:0042765	C:integral component of membrane; P:attachment of GPI anchor to protein; C:GPI-anchor transamidase complex
[INTERPRO, NO-BLAST]	TRINITY_DN18066_c0_g1_i1	---NA---	296									no IPS match	no IPS match	no IPS match
[INTERPRO, NO-BLAST]	TRINITY_DN18069_c0_g1_i1	---NA---	244									no IPS match	no IPS match	no IPS match
[INTERPRO, NO-BLAST]	TRINITY_DN18075_c0_g1_i1	---NA---	328									no IPS match	no IPS match	no IPS match
[INTERPRO, BLASTED, MAPPED, ANNOTATED]	TRINITY_DN18076_c0_g1_i1	E3 ubiquitin- ligase	9196	20	0	79.35	13	P:GO:0019915; F:GO:0061631; P:GO:0040011; P:GO:0008340; P:GO:0009792; P:GO:0042176; P:GO:0042787; P:GO:0007413; C:GO:0005634; F:GO:0005515; C:GO:0005737; F:GO:0016874; P:GO:0016358	P:lipid storage; F:ubiquitin conjugating enzyme activity; P:locomotion; P:determination of adult lifespan; P:embryo development ending in birth or egg hatching; P:regulation of protein catabolic process; P:protein ubiquitination involved in ubiquitin-dependent protein catabolic process; P:axonal fasciculation; C:nucleus; F:protein binding; C:cytoplasm; F:ligase activity; P:dendrite development			IPR000008 (SMART); IPR001202 (SMART); IPR000569 (SMART); G3DSA:2.20.70.10 (GENE3D); IPR000008 (G3DSA:2.60.40.GENE3D); IPR000008 (PFAM); G3DSA:2.20.70.10 (GENE3D); G3DSA:2.20.70.10 (GENE3D); IPR000569 (PFAM); G3DSA:3.90.1750.10 (GENE3D); G3DSA:2.20.70.10 (GENE3D); IPR024928 (PIRSF); G3DSA:3.30.2410.10 (GENE3D); G3DSA:2.20.70.10 (GENE3D); IPR001202 (PFAM); mobidb-lite (MOBIDB_LITE); PTHR11254:SF391…	F:GO:0004842; F:GO:0061630; F:GO:0005515; P:GO:0006511	F:ubiquitin-protein transferase activity; F:ubiquitin protein ligase activity; F:protein binding; P:ubiquitin-dependent protein catabolic process
[INTERPRO, NO-BLAST]	TRINITY_DN18085_c0_g1_i1	---NA---	204									mobidb-lite (MOBIDB_LITE)	no GO terms	no GO terms
[INTERPRO, NO-BLAST]	TRINITY_DN1808_c0_g1_i1	---NA---	399									no IPS match	no IPS match	no IPS match
[INTERPRO, BLASTED, MAPPED, ANNOTATED]	TRINITY_DN18090_c0_g1_i1	40S ribosomal S13	357	20	5.19387e-30	93.45	10	F:GO:0008270; P:GO:0008406; F:GO:0003735; C:GO:0022627; P:GO:0002119; P:GO:0009792; C:GO:0005730; F:GO:0070181; P:GO:0016477; P:GO:0006412	F:zinc ion binding; P:gonad development; F:structural constituent of ribosome; C:cytosolic small ribosomal subunit; P:nematode larval development; P:embryo development ending in birth or egg hatching; C:nucleolus; F:small ribosomal subunit rRNA binding; P:cell migration; P:translation			IPR000589 (SMART); G3DSA:1.10.287.10 (GENE3D); IPR000589 (PFAM); IPR023029 (PANTHER); PTHR11885:SF12 (PANTHER); IPR009068 (SUPERFAMILY)	F:GO:0003735; C:GO:0005840; C:GO:0005622; P:GO:0006412	F:structural constituent of ribosome; C:ribosome; C:intracellular; P:translation
[INTERPRO, NO-BLAST]	TRINITY_DN18092_c0_g1_i1	---NA---	1098									no IPS match	no IPS match	no IPS match
[INTERPRO, NO-BLAST]	TRINITY_DN18099_c0_g1_i1	---NA---	558									no IPS match	no IPS match	no IPS match
[INTERPRO, NO-BLAST]	TRINITY_DN18101_c0_g1_i1	---NA---	286									mobidb-lite (MOBIDB_LITE)	no GO terms	no GO terms
[INTERPRO, NO-BLAST]	TRINITY_DN18104_c0_g1_i1	---NA---	528									mobidb-lite (MOBIDB_LITE)	no GO terms	no GO terms
[INTERPRO, NO-BLAST]	TRINITY_DN18107_c0_g1_i1	---NA---	694									no IPS match	no IPS match	no IPS match
[INTERPRO, NO-BLAST]	TRINITY_DN18108_c0_g1_i1	---NA---	284									no IPS match	no IPS match	no IPS match
[INTERPRO, BLASTED]	TRINITY_DN18109_c0_g1_i1	BTB POZ domain-containing 6-like	327	20	1.07166e-10	54.9						IPR000210 (PFAM); G3DSA:3.30.710.10 (GENE3D); PTHR24413:SF163 (PANTHER); PTHR24413 (PANTHER); IPR000210 (PROSITE_PROFILES); IPR011333 (SUPERFAMILY)	F:GO:0005515	F:protein binding
[INTERPRO, NO-BLAST]	TRINITY_DN18119_c0_g1_i1	---NA---	482									G3DSA:1.20.1070.10 (GENE3D); mobidb-lite (MOBIDB_LITE); SSF81321 (SUPERFAMILY)	no GO terms	no GO terms
[INTERPRO, BLASTED, MAPPED, ANNOTATED]	TRINITY_DN18124_c0_g1_i1	ATP-dependent DNA family	1710	20	3.5163e-100	59.75	14	F:GO:0008094; P:GO:0010165; F:GO:1901363; P:GO:0008340; P:GO:0000712; P:GO:0007067; F:GO:0043138; C:GO:0044424; P:GO:0000077; F:GO:0097159; P:GO:0051276; P:GO:0043066; P:GO:0071139; F:GO:0019899	F:DNA-dependent ATPase activity; P:response to X-ray; F:heterocyclic compound binding; P:determination of adult lifespan; P:resolution of meiotic recombination intermediates; P:mitotic nuclear division; F:3'-5' DNA helicase activity; C:intracellular part; P:DNA damage checkpoint; F:organic cyclic compound binding; P:chromosome organization; P:negative regulation of apoptotic process; P:resolution…	EC:3.6.1.3; EC:3.6.1.15	Adenosinetriphosphatase; Nucleoside-triphosphate phosphatase	IPR014001 (SMART); IPR001650 (SMART); IPR011545 (PFAM); G3DSA:3.40.50.300 (GENE3D); IPR004589 (TIGRFAM); IPR001650 (PFAM); G3DSA:3.40.50.300 (GENE3D); PTHR13710 (PANTHER); PTHR13710:SF108 (PANTHER); IPR014001 (PROSITE_PROFILES); IPR001650 (PROSITE_PROFILES); cd00079 (CDD); cd00046 (CDD); IPR027417 (SUPERFAMILY)	F:GO:0003676; F:GO:0005524; P:GO:0006310; F:GO:0008026	F:nucleic acid binding; F:ATP binding; P:DNA recombination; F:ATP-dependent helicase activity
[INTERPRO, NO-BLAST]	TRINITY_DN18125_c0_g1_i1	---NA---	648									no IPS match	no IPS match	no IPS match
[INTERPRO, NO-BLAST]	TRINITY_DN18127_c0_g1_i1	---NA---	289									no IPS match	no IPS match	no IPS match
[INTERPRO, BLASTED]	TRINITY_DN18129_c0_g1_i1	Phosphofurin acidic cluster sorting 2	1570	20	3.72568e-23	53.75						IPR019381 (PFAM); PTHR13280:SF18 (PANTHER); PTHR13280 (PANTHER)	no GO terms	no GO terms
[INTERPRO, NO-BLAST]	TRINITY_DN18132_c0_g1_i1	---NA---	212									no IPS match	no IPS match	no IPS match
[INTERPRO, BLASTED, MAPPED]	TRINITY_DN18133_c0_g1_i1	ribosome biogenesis Nop16	1427	9	1.01481e-11	52.78	2	C:GO:0016020; C:GO:0016021	C:membrane; C:integral component of membrane			IPR019002 (PFAM); IPR019002 (PANTHER)	no GO terms	no GO terms
[INTERPRO, NO-BLAST]	TRINITY_DN18135_c1_g1_i1	---NA---	1046									IPR011991 (G3DSA:1.10.10.GENE3D); IPR005818 (PFAM); mobidb-lite (MOBIDB_LITE)	C:GO:0005634; F:GO:0003677; C:GO:0000786; P:GO:0006334	C:nucleus; F:DNA binding; C:nucleosome; P:nucleosome assembly
[INTERPRO, BLASTED, MAPPED]	TRINITY_DN18136_c0_g1_i1	ac transposable element-derived 3	293	20	8.67029e-18	66.95	2	C:GO:0016020; C:GO:0016021	C:membrane; C:integral component of membrane			mobidb-lite (MOBIDB_LITE)	no GO terms	no GO terms
[INTERPRO, NO-BLAST]	TRINITY_DN18140_c0_g1_i1	---NA---	245									mobidb-lite (MOBIDB_LITE)	no GO terms	no GO terms
[INTERPRO, NO-BLAST]	TRINITY_DN18143_c0_g1_i1	---NA---	202									no IPS match	no IPS match	no IPS match
[INTERPRO, NO-BLAST]	TRINITY_DN18156_c0_g1_i1	---NA---	326									no IPS match	no IPS match	no IPS match
[INTERPRO, NO-BLAST]	TRINITY_DN18160_c0_g1_i1	---NA---	209									no IPS match	no IPS match	no IPS match
[INTERPRO, BLASTED, MAPPED, ANNOTATED]	TRINITY_DN18162_c0_g1_i1	3 exoribonuclease domain 1	4780	20	2.63387e-35	52.8	4	P:GO:0043628; C:GO:0032991; P:GO:0006402; C:GO:0044424	P:ncRNA 3'-end processing; C:macromolecular complex; P:mRNA catabolic process; C:intracellular part			IPR001247 (PFAM); IPR015847 (PFAM); IPR027408 (G3DSA:3.30.230.GENE3D); PTHR11097 (PANTHER); IPR033100 (PTHR11097:PANTHER); IPR015847 (SUPERFAMILY); IPR020568 (SUPERFAMILY)	P:GO:0006396; C:GO:0000178	P:RNA processing; C:exosome (RNase complex)
[INTERPRO, NO-BLAST]	TRINITY_DN18163_c0_g1_i1	---NA---	3959									mobidb-lite (MOBIDB_LITE); mobidb-lite (MOBIDB_LITE)	no GO terms	no GO terms
[INTERPRO, NO-BLAST]	TRINITY_DN18167_c1_g1_i1	---NA---	336									no IPS match	no IPS match	no IPS match
[INTERPRO, NO-BLAST]	TRINITY_DN18169_c0_g1_i1	---NA---	479									no IPS match	no IPS match	no IPS match
[INTERPRO, NO-BLAST]	TRINITY_DN18170_c0_g1_i1	---NA---	385									no IPS match	no IPS match	no IPS match
[INTERPRO, NO-BLAST]	TRINITY_DN18174_c0_g1_i1	---NA---	614									no IPS match	no IPS match	no IPS match
[INTERPRO, NO-BLAST]	TRINITY_DN18180_c0_g1_i1	---NA---	262									mobidb-lite (MOBIDB_LITE)	no GO terms	no GO terms
[INTERPRO, NO-BLAST]	TRINITY_DN18182_c0_g1_i1	---NA---	726									no IPS match	no IPS match	no IPS match
[INTERPRO, BLASTED, MAPPED, ANNOTATED]	TRINITY_DN18185_c0_g1_i1	Pre-mRNA-processing-splicing factor	300	20	2.72982e-37	96.7	4	F:GO:0017070; F:GO:0030623; C:GO:0005681; P:GO:0000398	F:U6 snRNA binding; F:U5 snRNA binding; C:spliceosomal complex; P:mRNA splicing, via spliceosome			IPR012984 (PFAM); PTHR11140:SF1 (PANTHER); IPR027652 (PANTHER)	C:GO:0005681; P:GO:0000398	C:spliceosomal complex; P:mRNA splicing, via spliceosome
[INTERPRO, NO-BLAST]	TRINITY_DN18189_c0_g1_i1	---NA---	1113									no IPS match	no IPS match	no IPS match
[INTERPRO, NO-BLAST]	TRINITY_DN18192_c0_g1_i1	---NA---	497									no IPS match	no IPS match	no IPS match
[INTERPRO, NO-BLAST]	TRINITY_DN18195_c0_g1_i1	---NA---	288									no IPS match	no IPS match	no IPS match
[INTERPRO, NO-BLAST]	TRINITY_DN18197_c0_g1_i1	---NA---	509									no IPS match	no IPS match	no IPS match
[INTERPRO, BLASTED]	TRINITY_DN18199_c0_g1_i1	calponin family repeat-containing domain	1617	20	3.41624e-87	83.75						IPR000557 (PFAM); mobidb-lite (MOBIDB_LITE); PTHR18959 (PANTHER); PTHR18959:SF70 (PANTHER); IPR000557 (PROSITE_PROFILES); IPR000557 (PROSITE_PROFILES); IPR000557 (PROSITE_PROFILES)	no GO terms	no GO terms
[INTERPRO, BLASTED, MAPPED]	TRINITY_DN18200_c0_g1_i1	thioredoxin domain-containing 15	1575	20	2.52555e-16	47.8	4	C:GO:0005623; C:GO:0016020; C:GO:0016021; P:GO:0045454	C:cell; C:membrane; C:integral component of membrane; P:cell redox homeostasis			G3DSA:3.40.30.10 (GENE3D); mobidb-lite (MOBIDB_LITE); PTHR14684 (PANTHER); IPR012336 (SUPERFAMILY)	no GO terms	no GO terms
[INTERPRO, BLASTED, MAPPED, ANNOTATED]	TRINITY_DN18201_c0_g1_i1	FAD dependent oxidoreductase	516	20	8.24751e-34	58.55	4	F:GO:0048037; F:GO:0008445; F:GO:0047821; P:GO:0055114	F:cofactor binding; F:D-aspartate oxidase activity; F:D-glutamate oxidase activity; P:oxidation-reduction process	EC:1.4.3.7; EC:1.4.3.1; EC:1.4.3.3	D-glutamate oxidase; D-aspartate oxidase; D-amino-acid oxidase	IPR006076 (PFAM); IPR023209 (PANTHER); PTHR11530:SF23 (PANTHER)	F:GO:0071949; F:GO:0016491; P:GO:0055114; F:GO:0003884; P:GO:0046416	F:FAD binding; F:oxidoreductase activity; P:oxidation-reduction process; F:D-amino-acid oxidase activity; P:D-amino acid metabolic process
[INTERPRO, BLASTED, MAPPED, ANNOTATED]	TRINITY_DN18205_c0_g1_i1	triacylglycerol lipase	1813	20	1.41501e-52	72.15	1	F:GO:0016787	F:hydrolase activity			IPR002918 (PFAM); PTHR32015 (PANTHER); PTHR32015:SF15 (PANTHER)	F:GO:0016787	F:hydrolase activity
[INTERPRO, NO-BLAST]	TRINITY_DN18207_c2_g1_i1	---NA---	289									mobidb-lite (MOBIDB_LITE)	no GO terms	no GO terms
[INTERPRO, BLASTED, MAPPED, ANNOTATED]	TRINITY_DN18209_c0_g1_i1	Ion channel	2376	20	5.22721e-123	57.3	2	P:GO:0006811; C:GO:0016021	P:ion transport; C:integral component of membrane			IPR003280 (PRINTS); IPR013099 (PFAM); G3DSA:1.10.287.70 (GENE3D); G3DSA:1.10.287.70 (GENE3D); mobidb-lite (MOBIDB_LITE); mobidb-lite (MOBIDB_LITE); mobidb-lite (MOBIDB_LITE); PTHR11003:SF202 (PANTHER); PTHR11003 (PANTHER); SSF81324 (SUPERFAMILY); SSF81324 (SUPERFAMILY)	P:GO:0071805; C:GO:0016020; F:GO:0005267	P:potassium ion transmembrane transport; C:membrane; F:potassium channel activity
[INTERPRO, NO-BLAST]	TRINITY_DN18210_c0_g1_i1	---NA---	543									IPR007588 (PFAM); mobidb-lite (MOBIDB_LITE)	no GO terms	no GO terms
[INTERPRO, BLASTED, MAPPED, ANNOTATED]	TRINITY_DN18212_c5_g1_i1	RRP15	1327	17	3.00808e-09	70.94	3	P:GO:0000460; P:GO:0000470; C:GO:0030687	P:maturation of 5.8S rRNA; P:maturation of LSU-rRNA; C:preribosome, large subunit precursor			IPR012459 (PFAM); mobidb-lite (MOBIDB_LITE); mobidb-lite (MOBIDB_LITE)	P:GO:0006364	P:rRNA processing
[INTERPRO, BLASTED, MAPPED, ANNOTATED]	TRINITY_DN18213_c0_g1_i1	Mitochondrial Ribosomal Small	1571	20	1.22594e-38	81.15	5	C:GO:0016021; P:GO:0016310; C:GO:0005763; F:GO:0016301; P:GO:0000003	C:integral component of membrane; P:phosphorylation; C:mitochondrial small ribosomal subunit; F:kinase activity; P:reproduction			IPR019375 (PFAM); IPR019375 (PTHR13447:PANTHER); PTHR13447 (PANTHER)	no GO terms	no GO terms
[INTERPRO, NO-BLAST]	TRINITY_DN18217_c0_g1_i1	---NA---	1579									PS51257 (PROSITE_PROFILES)	no GO terms	no GO terms
[INTERPRO, NO-BLAST]	TRINITY_DN18218_c0_g1_i1	---NA---	338									no IPS match	no IPS match	no IPS match
[INTERPRO, NO-BLAST]	TRINITY_DN18220_c0_g1_i1	---NA---	278									no IPS match	no IPS match	no IPS match
[INTERPRO, NO-BLAST]	TRINITY_DN18223_c0_g1_i1	---NA---	336									no IPS match	no IPS match	no IPS match
[INTERPRO, BLASTED]	TRINITY_DN18225_c0_g1_i1	Protein F37C4.5	2117	20	8.78506e-31	60.2						mobidb-lite (MOBIDB_LITE); mobidb-lite (MOBIDB_LITE)	no GO terms	no GO terms
[INTERPRO, NO-BLAST]	TRINITY_DN18227_c1_g1_i1	---NA---	395									no IPS match	no IPS match	no IPS match
[INTERPRO, BLASTED, MAPPED, ANNOTATED]	TRINITY_DN18230_c0_g1_i1	dif-1	2064	20	2.24994e-123	81.95	8	P:GO:0055085; F:GO:0003735; P:GO:0006839; P:GO:0009792; C:GO:0016021; C:GO:0005743; F:GO:0005215; P:GO:0006412	P:transmembrane transport; F:structural constituent of ribosome; P:mitochondrial transport; P:embryo development ending in birth or egg hatching; C:integral component of membrane; C:mitochondrial inner membrane; F:transporter activity; P:translation			IPR018108 (PFAM); IPR023395 (G3DSA:1.50.40.GENE3D); PTHR24089:SF563 (PANTHER); PTHR24089 (PANTHER); IPR018108 (PROSITE_PROFILES); IPR018108 (PROSITE_PROFILES); IPR023395 (SUPERFAMILY)	no GO terms	no GO terms
[INTERPRO, NO-BLAST]	TRINITY_DN18234_c0_g1_i1	---NA---	441									mobidb-lite (MOBIDB_LITE)	no GO terms	no GO terms
[INTERPRO, NO-BLAST]	TRINITY_DN18236_c0_g1_i1	---NA---	247									no IPS match	no IPS match	no IPS match
[INTERPRO, NO-BLAST]	TRINITY_DN18237_c0_g1_i1	---NA---	232									no IPS match	no IPS match	no IPS match
[INTERPRO, BLASTED, MAPPED, ANNOTATED]	TRINITY_DN18239_c0_g1_i1	5-demethoxyubiquinone mitochondrial	777	20	2.21742e-15	68.2	20	P:GO:0061063; P:GO:0008340; P:GO:0040010; F:GO:0000975; P:GO:0045333; P:GO:0045944; F:GO:0004497; P:GO:0006744; C:GO:0005743; P:GO:0000003; P:GO:0000122; C:GO:0005634; P:GO:1904808; P:GO:0006119; P:GO:0001933; P:GO:0042493; P:GO:0048520; P:GO:0001934; P:GO:2000377; P:GO:0030534	P:positive regulation of nematode larval development; P:determination of adult lifespan; P:positive regulation of growth rate; F:regulatory region DNA binding; P:cellular respiration; P:positive regulation of transcription from RNA polymerase II promoter; F:monooxygenase activity; P:ubiquinone biosynthetic process; C:mitochondrial inner membrane; P:reproduction; P:negative regulation of transcrip…			IPR012347 (G3DSA:1.20.1260.GENE3D); IPR011566 (PFAM)	P:GO:0055114; P:GO:0006744	P:oxidation-reduction process; P:ubiquinone biosynthetic process
[INTERPRO, NO-BLAST]	TRINITY_DN18245_c0_g1_i1	---NA---	274									no IPS match	no IPS match	no IPS match
[INTERPRO, NO-BLAST]	TRINITY_DN18246_c0_g1_i1	---NA---	274									no IPS match	no IPS match	no IPS match
[INTERPRO, BLASTED]	TRINITY_DN18253_c0_g1_i1	hypothetical protein CAEBREN_00605	1495	3	1.30213e-07	57.67						no IPS match	no IPS match	no IPS match
[INTERPRO, NO-BLAST]	TRINITY_DN18262_c0_g1_i1	---NA---	614									no IPS match	no IPS match	no IPS match
[INTERPRO, NO-BLAST]	TRINITY_DN18264_c0_g1_i1	---NA---	1343									mobidb-lite (MOBIDB_LITE); mobidb-lite (MOBIDB_LITE); mobidb-lite (MOBIDB_LITE)	no GO terms	no GO terms
[INTERPRO, NO-BLAST]	TRINITY_DN18265_c1_g1_i1	---NA---	398									mobidb-lite (MOBIDB_LITE)	no GO terms	no GO terms
[INTERPRO, NO-BLAST]	TRINITY_DN18266_c0_g1_i1	---NA---	241									no IPS match	no IPS match	no IPS match
[INTERPRO, BLASTED, MAPPED, ANNOTATED]	TRINITY_DN18268_c0_g1_i1	superoxide dismutase [Cu-Zn]	830	20	6.56726e-27	51.5	22	F:GO:0046914; C:GO:0036477; P:GO:0007275; P:GO:0044763; P:GO:0000302; P:GO:0044238; P:GO:0048519; C:GO:0043005; P:GO:0009889; P:GO:0072593; F:GO:0005515; P:GO:0003008; P:GO:0044260; P:GO:0050794; P:GO:0010604; P:GO:0043085; C:GO:0032838; C:GO:0043231; P:GO:0042592; P:GO:0016043; P:GO:0001817; P:GO:0051704	F:transition metal ion binding; C:somatodendritic compartment; P:multicellular organism development; P:single-organism cellular process; P:response to reactive oxygen species; P:primary metabolic process; P:negative regulation of biological process; C:neuron projection; P:regulation of biosynthetic process; P:reactive oxygen species metabolic process; F:protein binding; P:system process; P:cellul…			IPR001424 (PFAM); IPR001424 (G3DSA:2.60.40.GENE3D); IPR001424 (SUPERFAMILY)	P:GO:0006801; F:GO:0046872; P:GO:0055114	P:superoxide metabolic process; F:metal ion binding; P:oxidation-reduction process
[INTERPRO, NO-BLAST]	TRINITY_DN18271_c2_g1_i1	---NA---	451									no IPS match	no IPS match	no IPS match
[INTERPRO, NO-BLAST]	TRINITY_DN18276_c0_g1_i1	---NA---	270									no IPS match	no IPS match	no IPS match
[INTERPRO, NO-BLAST]	TRINITY_DN18279_c0_g1_i1	---NA---	348									mobidb-lite (MOBIDB_LITE)	no GO terms	no GO terms
[INTERPRO, BLASTED, MAPPED, ANNOTATED]	TRINITY_DN18283_c1_g1_i1	RED region	1675	20	8.59418e-62	63.45	9	P:GO:0007638; F:GO:0005515; P:GO:0000381; P:GO:0002119; P:GO:0040011; P:GO:0009792; P:GO:0048644; P:GO:0048666; C:GO:0005730	P:mechanosensory behavior; F:protein binding; P:regulation of alternative mRNA splicing, via spliceosome; P:nematode larval development; P:locomotion; P:embryo development ending in birth or egg hatching; P:muscle organ morphogenesis; P:neuron development; C:nucleolus			IPR012916 (PFAM); mobidb-lite (MOBIDB_LITE); PTHR12765 (PANTHER)	C:GO:0005634	C:nucleus
[INTERPRO, NO-BLAST]	TRINITY_DN18284_c0_g1_i1	---NA---	222									no IPS match	no IPS match	no IPS match
[INTERPRO, BLASTED, MAPPED]	TRINITY_DN18286_c0_g1_i1	chromobox homolog 1-like	1332	20	9.95014e-08	46.25	1	C:GO:0005634	C:nucleus			G3DSA:2.40.50.40 (GENE3D); IPR008251 (PFAM); IPR016197 (SUPERFAMILY)	C:GO:0005634	C:nucleus
[INTERPRO, NO-BLAST]	TRINITY_DN18290_c0_g1_i1	---NA---	1441									no IPS match	no IPS match	no IPS match
[INTERPRO, BLASTED, MAPPED, ANNOTATED]	TRINITY_DN18292_c0_g1_i1	mannosyl-oligosaccharide 1,2-alpha-mannosidase IA-like	3677	20	0	73.25	4	P:GO:0006491; F:GO:0004571; C:GO:0000139; C:GO:0005783	P:N-glycan processing; F:mannosyl-oligosaccharide 1,2-alpha-mannosidase activity; C:Golgi membrane; C:endoplasmic reticulum	EC:3.2.1.113; EC:3.2.1.24	Mannosyl-oligosaccharide 1,2-alpha-mannosidase; Alpha-mannosidase	IPR001382 (PRINTS); G3DSA:1.50.10.10 (GENE3D); IPR001382 (PFAM); PTHR11742:SF56 (PANTHER); PTHR11742 (PANTHER); PS51257 (PROSITE_PROFILES); IPR001382 (SUPERFAMILY)	F:GO:0005509; C:GO:0016020; F:GO:0004571	F:calcium ion binding; C:membrane; F:mannosyl-oligosaccharide 1,2-alpha-mannosidase activity
[INTERPRO, NO-BLAST]	TRINITY_DN18293_c0_g1_i1	---NA---	433									mobidb-lite (MOBIDB_LITE)	no GO terms	no GO terms
[INTERPRO, NO-BLAST]	TRINITY_DN18297_c0_g1_i1	---NA---	262									no IPS match	no IPS match	no IPS match
[INTERPRO, NO-BLAST]	TRINITY_DN18298_c1_g1_i1	---NA---	413									no IPS match	no IPS match	no IPS match
[INTERPRO, BLASTED]	TRINITY_DN18300_c0_g1_i1	integrator complex subunit 11	458	2	1.46823e-06	56.5						no IPS match	no IPS match	no IPS match
[INTERPRO, NO-BLAST]	TRINITY_DN18304_c1_g1_i1	---NA---	201									no IPS match	no IPS match	no IPS match
[INTERPRO, NO-BLAST]	TRINITY_DN18309_c1_g1_i1	---NA---	334									mobidb-lite (MOBIDB_LITE)	no GO terms	no GO terms
[INTERPRO, NO-BLAST]	TRINITY_DN18316_c0_g1_i1	---NA---	478									no IPS match	no IPS match	no IPS match
[INTERPRO, BLASTED, MAPPED]	TRINITY_DN18317_c0_g1_i1	Major facilitator superfamily MFS-1 domain containing	5313	20	1.20095e-56	57.15	7	P:GO:0055085; F:GO:0022857; F:GO:0046872; C:GO:0016020; C:GO:0016021; P:GO:0006820; F:GO:0016787	P:transmembrane transport; F:transmembrane transporter activity; F:metal ion binding; C:membrane; C:integral component of membrane; P:anion transport; F:hydrolase activity			G3DSA:1.20.1250.20 (GENE3D); IPR011701 (PFAM); G3DSA:1.20.1250.20 (GENE3D); mobidb-lite (MOBIDB_LITE); mobidb-lite (MOBIDB_LITE); PTHR11662:SF391 (PANTHER); PTHR11662 (PANTHER); IPR020846 (CDD); IPR020846 (SUPERFAMILY)	P:GO:0055085; C:GO:0016021	P:transmembrane transport; C:integral component of membrane
[INTERPRO, NO-BLAST]	TRINITY_DN18318_c0_g1_i1	---NA---	475									no IPS match	no IPS match	no IPS match
[INTERPRO, BLASTED, MAPPED, ANNOTATED]	TRINITY_DN18320_c0_g1_i1	ATP-citrate synthase	3394	20	0	85.2	12	F:GO:0005524; F:GO:0003878; F:GO:0046872; F:GO:0048037; P:GO:0006085; C:GO:0016021; F:GO:0016829; P:GO:0006101; C:GO:0005829; C:GO:0009346; P:GO:0006633; F:GO:0016874	F:ATP binding; F:ATP citrate synthase activity; F:metal ion binding; F:cofactor binding; P:acetyl-CoA biosynthetic process; C:integral component of membrane; F:lyase activity; P:citrate metabolic process; C:cytosol; C:citrate lyase complex; P:fatty acid biosynthetic process; F:ligase activity	EC:2.3.3.8	ATP citrate synthase	IPR003781 (PFAM); IPR016142 (G3DSA:1.10.580.GENE3D); IPR005811 (PFAM); IPR002020 (PFAM); IPR016102 (G3DSA:3.40.50.GENE3D); IPR016143 (G3DSA:1.10.230.GENE3D); G3DSA:3.30.470.20 (GENE3D); G3DSA:3.40.50.720 (GENE3D); IPR032263 (PFAM); mobidb-lite (MOBIDB_LITE); PTHR23118:SF13 (PANTHER); PTHR23118 (PANTHER); cd06100 (CDD); IPR016040 (SUPERFAMILY); IPR002020 (SUPERFAMILY); IPR016102 (SUPERFAMILY); SSF…	F:GO:0048037; F:GO:0003824; P:GO:0008152; F:GO:0046912	F:cofactor binding; F:catalytic activity; P:metabolic process; F:transferase activity, transferring acyl groups, acyl groups converted into alkyl on transfer
[INTERPRO, NO-BLAST]	TRINITY_DN18321_c0_g1_i1	---NA---	291									no IPS match	no IPS match	no IPS match
[INTERPRO, NO-BLAST]	TRINITY_DN18323_c0_g1_i1	---NA---	232									no IPS match	no IPS match	no IPS match
[INTERPRO, BLASTED, MAPPED, ANNOTATED]	TRINITY_DN18325_c0_g1_i1	u5 small nuclear ribonucleo 40 kda	1164	20	2.68752e-163	78.5	2	C:GO:0030529; C:GO:0019013	C:intracellular ribonucleoprotein complex; C:viral nucleocapsid			IPR020472 (PRINTS); IPR001680 (SMART); G3DSA:1.10.10.670 (GENE3D); IPR015943 (G3DSA:2.130.10.GENE3D); G3DSA:2.40.50.140 (GENE3D); G3DSA:2.80.10.50 (GENE3D); IPR001680 (PFAM); PTHR22847 (PANTHER); PTHR22847:SF566 (PANTHER); IPR017986 (PROSITE_PROFILES); IPR001680 (PROSITE_PROFILES); IPR001680 (PROSITE_PROFILES); IPR001680 (PROSITE_PROFILES); IPR001680 (PROSITE_PROFILES); IPR001680 (PROSITE_PROFILE…	F:GO:0005515	F:protein binding
[INTERPRO, NO-BLAST]	TRINITY_DN18326_c0_g1_i1	---NA---	433									mobidb-lite (MOBIDB_LITE)	no GO terms	no GO terms
[INTERPRO, BLASTED, MAPPED]	TRINITY_DN18330_c1_g1_i1	O-antigen acetylase	639	6	1.70155e-06	66	3	F:GO:0016747; C:GO:0016020; C:GO:0016021	F:transferase activity, transferring acyl groups other than amino-acyl groups; C:membrane; C:integral component of membrane			PTHR23028 (PANTHER)	no GO terms	no GO terms
[INTERPRO, NO-BLAST]	TRINITY_DN18332_c0_g1_i1	---NA---	332									mobidb-lite (MOBIDB_LITE)	no GO terms	no GO terms
[INTERPRO, BLASTED, MAPPED, ANNOTATED]	TRINITY_DN18336_c1_g1_i1	UDP-glucuronosyltransferase 2A1-like isoform X2	650	20	2.77419e-15	52.5	2	F:GO:0008194; F:GO:0016758	F:UDP-glycosyltransferase activity; F:transferase activity, transferring hexosyl groups			IPR002213 (PFAM); G3DSA:3.40.50.2000 (GENE3D); PTHR11926:SF512 (PANTHER); IPR002213 (PANTHER); SSF53756 (SUPERFAMILY)	F:GO:0016758; P:GO:0008152	F:transferase activity, transferring hexosyl groups; P:metabolic process
[INTERPRO, BLASTED]	TRINITY_DN18340_c0_g1_i1	transposase	304	2	5.42569e-09	65						no IPS match	no IPS match	no IPS match
[INTERPRO, BLASTED, MAPPED]	TRINITY_DN18345_c0_g1_i1	ase inhibitor Kunitz metazoa domain and EB domain and Cysteine-rich repeat and cysteine-rich repeated domain-containing	4642	20	0	63.2	2	F:GO:0004867; P:GO:0010951	F:serine-type endopeptidase inhibitor activity; P:negative regulation of endopeptidase activity			IPR002223 (PRINTS); IPR006150 (SMART); IPR002223 (SMART); IPR028150 (PFAM); IPR002223 (G3DSA:4.10.410.GENE3D); IPR002223 (PFAM); IPR002223 (G3DSA:4.10.410.GENE3D); mobidb-lite (MOBIDB_LITE); PTHR10083:SF291 (PANTHER); PTHR10083 (PANTHER); IPR002223 (PROSITE_PROFILES); IPR002223 (PROSITE_PROFILES); IPR002223 (PROSITE_PROFILES); IPR002223 (PROSITE_PROFILES); IPR002223 (PROSITE_PROFILES); IPR002223 …	F:GO:0004867	F:serine-type endopeptidase inhibitor activity
[INTERPRO, BLASTED, MAPPED, ANNOTATED]	TRINITY_DN18346_c0_g1_i1	met-10+ like-	227	20	1.24369e-16	71.25	5	P:GO:0008033; C:GO:0005739; F:GO:0005488; F:GO:0009019; P:GO:0032259	P:tRNA processing; C:mitochondrion; F:binding; F:tRNA (guanine-N1-)-methyltransferase activity; P:methylation			PTHR13382 (PANTHER); PTHR13382:SF3 (PANTHER)	no GO terms	no GO terms
[INTERPRO, NO-BLAST]	TRINITY_DN18348_c0_g1_i1	---NA---	288									no IPS match	no IPS match	no IPS match
[INTERPRO, BLASTED]	TRINITY_DN18349_c0_g1_i1	BTB POZ domain-containing 2-like	2928	20	4.8401e-37	52.2						IPR000210 (SMART); IPR011705 (SMART); IPR000210 (PFAM); IPR011705 (PFAM); G3DSA:3.30.710.10 (GENE3D); PTHR24413:SF204 (PANTHER); PTHR24413 (PANTHER); IPR000210 (PROSITE_PROFILES); IPR011333 (SUPERFAMILY)	F:GO:0005515	F:protein binding
[INTERPRO, NO-BLAST]	TRINITY_DN18352_c0_g1_i1	---NA---	931									G3DSA:1.20.1070.10 (GENE3D); IPR019426 (PFAM); PTHR31552 (PANTHER); SSF81321 (SUPERFAMILY)	no GO terms	no GO terms
[INTERPRO, NO-BLAST]	TRINITY_DN18354_c0_g1_i1	---NA---	303									no IPS match	no IPS match	no IPS match
[INTERPRO, BLASTED, MAPPED, ANNOTATED]	TRINITY_DN18358_c0_g1_i1	common central domain of tyrosinase	1999	20	1.44092e-43	55.55	3	F:GO:0003824; P:GO:0008152; F:GO:0005488	F:catalytic activity; P:metabolic process; F:binding			IPR002227 (PFAM); IPR008922 (G3DSA:1.10.1280.GENE3D); mobidb-lite (MOBIDB_LITE); PTHR11474:SF62 (PANTHER); PTHR11474 (PANTHER); IPR008922 (SUPERFAMILY)	F:GO:0016491; P:GO:0008152	F:oxidoreductase activity; P:metabolic process
[INTERPRO, NO-BLAST]	TRINITY_DN18359_c0_g1_i1	---NA---	291									no IPS match	no IPS match	no IPS match
[INTERPRO, NO-BLAST]	TRINITY_DN18364_c0_g1_i1	---NA---	434									no IPS match	no IPS match	no IPS match
[INTERPRO, NO-BLAST]	TRINITY_DN18376_c0_g1_i1	---NA---	938									no IPS match	no IPS match	no IPS match
[INTERPRO, NO-BLAST]	TRINITY_DN18378_c1_g1_i1	---NA---	508									no IPS match	no IPS match	no IPS match
[INTERPRO, BLASTED, MAPPED, ANNOTATED]	TRINITY_DN18379_c0_g1_i1	serine carboxypeptidase	1873	20	6.39668e-113	63.35	2	F:GO:0004180; P:GO:0006508	F:carboxypeptidase activity; P:proteolysis			IPR001563 (PRINTS); IPR029058 (G3DSA:3.40.50.GENE3D); IPR001563 (PFAM); mobidb-lite (MOBIDB_LITE); PTHR11802:SF180 (PANTHER); IPR001563 (PANTHER); IPR029058 (SUPERFAMILY)	P:GO:0006508; F:GO:0004185	P:proteolysis; F:serine-type carboxypeptidase activity
[INTERPRO, NO-BLAST]	TRINITY_DN18390_c0_g1_i1	---NA---	468									no IPS match	no IPS match	no IPS match
[INTERPRO, NO-BLAST]	TRINITY_DN18391_c0_g1_i1	---NA---	1128									mobidb-lite (MOBIDB_LITE)	no GO terms	no GO terms
[INTERPRO, BLASTED, MAPPED]	TRINITY_DN18392_c1_g1_i1	deoxynucleoside kinase	1919	20	2.46766e-68	61.15	10	C:GO:0005759; P:GO:0002119; P:GO:0009792; P:GO:0008340; C:GO:0005739; P:GO:0055114; P:GO:0016310; F:GO:0016301; C:GO:0070469; P:GO:0000003	C:mitochondrial matrix; P:nematode larval development; P:embryo development ending in birth or egg hatching; P:determination of adult lifespan; C:mitochondrion; P:oxidation-reduction process; P:phosphorylation; F:kinase activity; C:respiratory chain; P:reproduction			IPR031314 (PFAM); G3DSA:3.40.50.300 (GENE3D); PTHR10513:SF25 (PANTHER); PTHR10513 (PANTHER); IPR027417 (SUPERFAMILY)	no GO terms	no GO terms
[INTERPRO, NO-BLAST]	TRINITY_DN18404_c0_g1_i1	---NA---	276									no IPS match	no IPS match	no IPS match
[INTERPRO, NO-BLAST]	TRINITY_DN18410_c0_g1_i1	---NA---	324									mobidb-lite (MOBIDB_LITE)	no GO terms	no GO terms
[INTERPRO, BLASTED, MAPPED, ANNOTATED]	TRINITY_DN18420_c0_g1_i1	dynamin	429	20	5.56355e-56	93.15	3	F:GO:0005525; P:GO:0072583; F:GO:0003924	F:GTP binding; P:clathrin-dependent endocytosis; F:GTPase activity	EC:3.6.1.15	Nucleoside-triphosphate phosphatase	IPR011993 (G3DSA:2.30.29.GENE3D); IPR001849 (PFAM); IPR001849 (PROSITE_PROFILES); IPR011993 (SUPERFAMILY)	no GO terms	no GO terms
[INTERPRO, BLASTED, MAPPED, ANNOTATED]	TRINITY_DN18422_c0_g1_i1	60S ribosomal L18a	2529	20	1.64945e-95	83.95	9	F:GO:0003735; P:GO:0002119; F:GO:0009055; P:GO:0009792; P:GO:0006915; C:GO:0022625; P:GO:0000003; F:GO:0020037; P:GO:0006412	F:structural constituent of ribosome; P:nematode larval development; F:electron carrier activity; P:embryo development ending in birth or egg hatching; P:apoptotic process; C:cytosolic large ribosomal subunit; P:reproduction; F:heme binding; P:translation			G3DSA:3.10.20.10 (GENE3D); G3DSA:3.10.20.10 (GENE3D); IPR023573 (PFAM); IPR021138 (PIRSF); PTHR10052:SF20 (PANTHER); PTHR10052 (PANTHER); IPR028877 (HAMAP); SSF160374 (SUPERFAMILY)	F:GO:0003735; C:GO:0005840; P:GO:0006412	F:structural constituent of ribosome; C:ribosome; P:translation
[INTERPRO, BLASTED, MAPPED, ANNOTATED]	TRINITY_DN18426_c0_g1_i1	histidine acid phosphatase	3204	20	1.26455e-78	50.15	9	P:GO:0065007; C:GO:0043229; P:GO:0055086; C:GO:0016020; F:GO:0016791; C:GO:0031982; P:GO:1901564; C:GO:0044422; C:GO:0044444	P:biological regulation; C:intracellular organelle; P:nucleobase-containing small molecule metabolic process; C:membrane; F:phosphatase activity; C:vesicle; P:organonitrogen compound metabolic process; C:organelle part; C:cytoplasmic part	EC:3.1.3.41	4-nitrophenylphosphatase	IPR029033 (G3DSA:3.40.50.GENE3D); IPR000560 (PFAM); PTHR11567 (PANTHER); PTHR11567:SF164 (PANTHER); IPR000560 (CDD); IPR029033 (SUPERFAMILY)	F:GO:0003993	F:acid phosphatase activity
[INTERPRO, NO-BLAST]	TRINITY_DN18437_c0_g1_i1	---NA---	553									no IPS match	no IPS match	no IPS match
[INTERPRO, BLASTED, MAPPED]	TRINITY_DN18438_c0_g1_i1	BTB POZ domain-containing 1-like	278	20	4.5279e-09	55.35	7	P:GO:0043161; F:GO:0031625; P:GO:0040011; P:GO:0030162; C:GO:0000932; C:GO:0019005; P:GO:0042787	P:proteasome-mediated ubiquitin-dependent protein catabolic process; F:ubiquitin protein ligase binding; P:locomotion; P:regulation of proteolysis; C:P-body; C:SCF ubiquitin ligase complex; P:protein ubiquitination involved in ubiquitin-dependent protein catabolic process			IPR011705 (PFAM)	no GO terms	no GO terms
[INTERPRO, BLASTED]	TRINITY_DN18439_c0_g1_i1	AF343567_1 esophageal gland cell secretory	288	3	1.58149e-16	82.33						no IPS match	no IPS match	no IPS match
[INTERPRO, NO-BLAST]	TRINITY_DN18449_c0_g1_i1	---NA---	276									no IPS match	no IPS match	no IPS match
[INTERPRO, BLASTED, MAPPED, ANNOTATED]	TRINITY_DN18451_c0_g1_i1	superoxide dismutase [Mn]	2064	20	7.74392e-112	80.3	31	P:GO:0055093; P:GO:0055072; P:GO:0045429; C:GO:0043209; P:GO:0030097; P:GO:0009791; P:GO:0022904; P:GO:0003032; P:GO:0048678; F:GO:0004784; P:GO:0042554; P:GO:0007507; P:GO:0007626; P:GO:0048147; P:GO:0051881; P:GO:0001889; P:GO:0050790; F:GO:0030145; P:GO:0010332; P:GO:0045599; P:GO:0008631; P:GO:0008630; P:GO:0001315; P:GO:0048666; C:GO:0005743; P:GO:0003069; P:GO:0006357; P:GO:0006749; P:GO:00…	P:response to hyperoxia; P:iron ion homeostasis; P:positive regulation of nitric oxide biosynthetic process; C:myelin sheath; P:hemopoiesis; P:post-embryonic development; P:respiratory electron transport chain; P:detection of oxygen; P:response to axon injury; F:superoxide dismutase activity; P:superoxide anion generation; P:heart development; P:locomotory behavior; P:negative regulation of fibro…	EC:1.15.1.1	Superoxide dismutase	IPR001189 (PRINTS); IPR019832 (PFAM); G3DSA:1.10.287.990 (GENE3D); IPR001189 (PIRSF); IPR019831 (PFAM); PTHR11404 (PANTHER); PTHR11404:SF28 (PANTHER); IPR019832 (SUPERFAMILY); IPR019831 (SUPERFAMILY)	P:GO:0006801; F:GO:0046872; P:GO:0055114; F:GO:0004784	P:superoxide metabolic process; F:metal ion binding; P:oxidation-reduction process; F:superoxide dismutase activity
[INTERPRO, NO-BLAST]	TRINITY_DN18457_c0_g1_i1	---NA---	2273									G3DSA:1.10.10.60 (GENE3D); G3DSA:1.10.10.60 (GENE3D); IPR011991 (G3DSA:1.10.10.GENE3D); G3DSA:1.10.1660.10 (GENE3D); G3DSA:1.10.10.60 (GENE3D); IPR011991 (G3DSA:1.10.10.GENE3D); mobidb-lite (MOBIDB_LITE); mobidb-lite (MOBIDB_LITE)	no GO terms	no GO terms
[INTERPRO, BLASTED, MAPPED, ANNOTATED]	TRINITY_DN18459_c0_g1_i1	Flavin-binding monooxygenase	3935	20	0	66.6	6	F:GO:0000166; F:GO:0050662; C:GO:0005783; C:GO:0044422; C:GO:0044425; F:GO:0004497	F:nucleotide binding; F:coenzyme binding; C:endoplasmic reticulum; C:organelle part; C:membrane part; F:monooxygenase activity			IPR000960 (PRINTS); IPR002253 (PRINTS); IPR023753 (G3DSA:3.50.50.GENE3D); PIRSF000332 (PIRSF); IPR020946 (PFAM); IPR023753 (G3DSA:3.50.50.GENE3D); PTHR23023:SF177 (PANTHER); PTHR23023 (PANTHER); IPR023753 (SUPERFAMILY); IPR023753 (SUPERFAMILY)	F:GO:0050661; F:GO:0050660; F:GO:0016491; P:GO:0055114; F:GO:0004499	F:NADP binding; F:flavin adenine dinucleotide binding; F:oxidoreductase activity; P:oxidation-reduction process; F:N,N-dimethylaniline monooxygenase activity
[INTERPRO, NO-BLAST]	TRINITY_DN18465_c0_g1_i1	---NA---	280									no IPS match	no IPS match	no IPS match
[INTERPRO, NO-BLAST]	TRINITY_DN18467_c1_g1_i1	---NA---	404									IPR000642 (PFAM); SSF140990 (SUPERFAMILY)	F:GO:0005524; P:GO:0006508; F:GO:0004222	F:ATP binding; P:proteolysis; F:metalloendopeptidase activity
[INTERPRO, NO-BLAST]	TRINITY_DN18470_c0_g1_i1	---NA---	611									no IPS match	no IPS match	no IPS match
[INTERPRO, BLASTED, MAPPED, ANNOTATED]	TRINITY_DN18471_c0_g1_i1	synaptophysin synaptoporin	692	20	3.85888e-48	79.6	2	C:GO:0016021; C:GO:0005886	C:integral component of membrane; C:plasma membrane			PTHR22776 (PANTHER); PTHR22776:SF76 (PANTHER); IPR008253 (PROSITE_PROFILES)	C:GO:0016020	C:membrane
[INTERPRO, BLASTED, MAPPED]	TRINITY_DN18474_c0_g1_i1	Germinal-center associated nuclear	3905	20	1.12411e-108	56.5	5	P:GO:0019915; P:GO:0002119; P:GO:0009792; P:GO:0010171; P:GO:0000003	P:lipid storage; P:nematode larval development; P:embryo development ending in birth or egg hatching; P:body morphogenesis; P:reproduction			G3DSA:1.20.1000.10 (GENE3D); IPR005062 (PFAM); PTHR12436:SF23 (PANTHER); PTHR12436 (PANTHER)	no GO terms	no GO terms
[INTERPRO, NO-BLAST]	TRINITY_DN18480_c1_g1_i1	---NA---	689									no IPS match	no IPS match	no IPS match
[INTERPRO, NO-BLAST]	TRINITY_DN18487_c0_g1_i1	---NA---	436									no IPS match	no IPS match	no IPS match
[INTERPRO, NO-BLAST]	TRINITY_DN18491_c0_g1_i1	---NA---	652									no IPS match	no IPS match	no IPS match
[INTERPRO, BLASTED, MAPPED, ANNOTATED]	TRINITY_DN18495_c0_g1_i1	bed zinc finger family	3286	20	4.59363e-23	83.5	11	C:GO:0005634; P:GO:0051302; F:GO:0003700; P:GO:0040035; F:GO:0046872; P:GO:0006351; F:GO:0000977; P:GO:0072327; P:GO:0018991; P:GO:0018996; P:GO:0006357	C:nucleus; P:regulation of cell division; F:transcription factor activity, sequence-specific DNA binding; P:hermaphrodite genitalia development; F:metal ion binding; P:transcription, DNA-templated; F:RNA polymerase II regulatory region sequence-specific DNA binding; P:vulval cell fate specification; P:oviposition; P:molting cycle, collagen and cuticulin-based cuticle; P:regulation of transcriptio…			IPR003656 (SMART); IPR003656 (PFAM); mobidb-lite (MOBIDB_LITE); mobidb-lite (MOBIDB_LITE); mobidb-lite (MOBIDB_LITE); mobidb-lite (MOBIDB_LITE); PTHR23272 (PANTHER); PTHR23272:SF57 (PANTHER); IPR003656 (PROSITE_PROFILES); IPR013087 (SUPERFAMILY)	F:GO:0003676; F:GO:0003677	F:nucleic acid binding; F:DNA binding
[INTERPRO, BLASTED, MAPPED, ANNOTATED]	TRINITY_DN18504_c0_g1_i1	adaptor complexe medium subunit family	3872	20	2.76e-171	66.95	1	P:GO:0006810	P:transport			G3DSA:2.60.40.1170 (GENE3D); G3DSA:3.30.450.60 (GENE3D); IPR028565 (PFAM); IPR027059 (PANTHER); PTHR10121:SF2 (PANTHER); IPR028565 (PROSITE_PROFILES); cd09254 (CDD); IPR011012 (SUPERFAMILY); IPR028565 (SUPERFAMILY)	P:GO:0006890; P:GO:0006810; C:GO:0030126	P:retrograde vesicle-mediated transport, Golgi to ER; P:transport; C:COPI vesicle coat
[INTERPRO, BLASTED, MAPPED, ANNOTATED]	TRINITY_DN18506_c0_g1_i1	Gamma-glutamyltranspeptidase domain containing	2901	20	0	68.9	2	C:GO:0016020; F:GO:0016740	C:membrane; F:transferase activity			IPR000101 (PRINTS); IPR000101 (PFAM); PTHR11686:SF40 (PANTHER); IPR000101 (PANTHER); IPR029055 (SUPERFAMILY)	F:GO:0036374; P:GO:0006751	F:glutathione hydrolase activity; P:glutathione catabolic process
[INTERPRO, BLASTED, MAPPED]	TRINITY_DN18511_c0_g1_i1	dual specificity catalytic domain	2947	20	1.40822e-35	50.9	4	P:GO:0006470; F:GO:0016791; P:GO:0016311; F:GO:0008138	P:protein dephosphorylation; F:phosphatase activity; P:dephosphorylation; F:protein tyrosine/serine/threonine phosphatase activity			IPR029021 (G3DSA:3.90.190.GENE3D); IPR000340 (PFAM); IPR024950 (PANTHER); PTHR10159:SF451 (PANTHER); IPR029021 (SUPERFAMILY)	P:GO:0016311; F:GO:0008138	P:dephosphorylation; F:protein tyrosine/serine/threonine phosphatase activity
[INTERPRO, NO-BLAST]	TRINITY_DN18525_c0_g1_i1	---NA---	313									mobidb-lite (MOBIDB_LITE)	no GO terms	no GO terms
[INTERPRO, NO-BLAST]	TRINITY_DN18527_c0_g1_i1	---NA---	276									mobidb-lite (MOBIDB_LITE)	no GO terms	no GO terms
[INTERPRO, BLASTED, MAPPED]	TRINITY_DN18528_c0_g1_i1	Fatty-acid amide hydrolase	1397	20	5.61338e-08	65.8	2	F:GO:0016884; F:GO:0016787	F:carbon-nitrogen ligase activity, with glutamine as amido-N-donor; F:hydrolase activity			no IPS match	no IPS match	no IPS match
[INTERPRO, NO-BLAST]	TRINITY_DN18530_c0_g1_i1	---NA---	322									no IPS match	no IPS match	no IPS match
[INTERPRO, NO-BLAST]	TRINITY_DN18531_c0_g1_i1	---NA---	406									G3DSA:3.90.70.10 (GENE3D); mobidb-lite (MOBIDB_LITE)	no GO terms	no GO terms
[INTERPRO, NO-BLAST]	TRINITY_DN18532_c1_g1_i1	---NA---	207									no IPS match	no IPS match	no IPS match
[INTERPRO, NO-BLAST]	TRINITY_DN18533_c0_g1_i1	---NA---	228									no IPS match	no IPS match	no IPS match
[INTERPRO, BLASTED, MAPPED, ANNOTATED]	TRINITY_DN18534_c0_g1_i1	Multidrug resistance-associated 1	3215	20	0	75.1	8	C:GO:0030139; F:GO:0005524; P:GO:0007040; F:GO:0042626; P:GO:0055085; C:GO:0016021; P:GO:0010877; C:GO:0044840	C:endocytic vesicle; F:ATP binding; P:lysosome organization; F:ATPase activity, coupled to transmembrane movement of substances; P:transmembrane transport; C:integral component of membrane; P:lipid transport involved in lipid storage; C:gut granule	EC:3.6.1.3; EC:3.6.1.15	Adenosinetriphosphatase; Nucleoside-triphosphate phosphatase	IPR003593 (SMART); G3DSA:1.20.1560.10 (GENE3D); IPR011527 (PFAM); G3DSA:3.40.50.300 (GENE3D); IPR003439 (PFAM); mobidb-lite (MOBIDB_LITE); IPR030247 (PTHR24223:PANTHER); PTHR24223 (PANTHER); IPR003439 (PROSITE_PROFILES); IPR011527 (PROSITE_PROFILES); cd03244 (CDD); IPR011527 (SUPERFAMILY); IPR027417 (SUPERFAMILY)	F:GO:0016887; F:GO:0005524; C:GO:0005887; F:GO:0042626; P:GO:0055085; C:GO:0016021; P:GO:0006810; F:GO:0008514	F:ATPase activity; F:ATP binding; C:integral component of plasma membrane; F:ATPase activity, coupled to transmembrane movement of substances; P:transmembrane transport; C:integral component of membrane; P:transport; F:organic anion transmembrane transporter activity
[INTERPRO, NO-BLAST]	TRINITY_DN18537_c0_g1_i1	---NA---	417									no IPS match	no IPS match	no IPS match
[INTERPRO, NO-BLAST]	TRINITY_DN18538_c0_g1_i1	---NA---	416									no IPS match	no IPS match	no IPS match
[INTERPRO, NO-BLAST]	TRINITY_DN18539_c1_g1_i1	---NA---	206									no IPS match	no IPS match	no IPS match
[INTERPRO, NO-BLAST]	TRINITY_DN18541_c0_g1_i1	---NA---	273									mobidb-lite (MOBIDB_LITE)	no GO terms	no GO terms
[INTERPRO, BLASTED, MAPPED, ANNOTATED]	TRINITY_DN18542_c0_g1_i1	ribophorin II	1068	20	5.84456e-19	69.95	6	F:GO:0003735; P:GO:0008152; P:GO:0048856; C:GO:0044425; C:GO:0005762; P:GO:0044767	F:structural constituent of ribosome; P:metabolic process; P:anatomical structure development; C:membrane part; C:mitochondrial large ribosomal subunit; P:single-organism developmental process			no IPS match	no IPS match	no IPS match
[INTERPRO, BLASTED, MAPPED, ANNOTATED]	TRINITY_DN18546_c0_g1_i1	type I phosphodiesterase nucleotide pyrophosphatase	3271	20	2.72622e-166	63.7	4	C:GO:0016529; C:GO:0055120; F:GO:0003824; C:GO:0031674	C:sarcoplasmic reticulum; C:striated muscle dense body; F:catalytic activity; C:I band			IPR017849 (G3DSA:3.40.720.GENE3D); IPR002591 (PFAM); PTHR10151 (PANTHER); IPR029889 (PTHR10151:PANTHER); cd16018 (CDD); IPR017850 (SUPERFAMILY)	F:GO:0003824; P:GO:0008152; F:GO:0047390; C:GO:0005886	F:catalytic activity; P:metabolic process; F:glycerophosphocholine cholinephosphodiesterase activity; C:plasma membrane
[INTERPRO, NO-BLAST]	TRINITY_DN18558_c0_g1_i1	---NA---	219									no IPS match	no IPS match	no IPS match
[INTERPRO, BLASTED, MAPPED]	TRINITY_DN18559_c0_g1_i1	PREDICTED: uncharacterized protein LOC107388581	387	7	4.52702e-07	65.29	2	F:GO:0003676; F:GO:0046983	F:nucleic acid binding; F:protein dimerization activity			IPR008906 (PFAM); IPR012337 (SUPERFAMILY)	F:GO:0003676; F:GO:0046983	F:nucleic acid binding; F:protein dimerization activity
[INTERPRO, NO-BLAST]	TRINITY_DN18570_c0_g1_i1	---NA---	1528									mobidb-lite (MOBIDB_LITE); mobidb-lite (MOBIDB_LITE); mobidb-lite (MOBIDB_LITE)	no GO terms	no GO terms
[INTERPRO, NO-BLAST]	TRINITY_DN18577_c0_g1_i1	---NA---	258									no IPS match	no IPS match	no IPS match
[INTERPRO, NO-BLAST]	TRINITY_DN18578_c2_g1_i1	---NA---	309									no IPS match	no IPS match	no IPS match
[INTERPRO, BLASTED, MAPPED, ANNOTATED]	TRINITY_DN18581_c0_g1_i1	28S ribosomal mitochondrial	2019	20	1.54537e-40	69.9	5	F:GO:0016615; F:GO:0016616; C:GO:0005739; P:GO:0019752; C:GO:0005840	F:malate dehydrogenase activity; F:oxidoreductase activity, acting on the CH-OH group of donors, NAD or NADP as acceptor; C:mitochondrion; P:carboxylic acid metabolic process; C:ribosome			IPR026299 (PFAM); mobidb-lite (MOBIDB_LITE); mobidb-lite (MOBIDB_LITE); IPR026299 (PANTHER)	F:GO:0003735; C:GO:0005763	F:structural constituent of ribosome; C:mitochondrial small ribosomal subunit
[INTERPRO, NO-BLAST]	TRINITY_DN18582_c0_g1_i1	---NA---	204									no IPS match	no IPS match	no IPS match
[INTERPRO, NO-BLAST]	TRINITY_DN18584_c0_g1_i1	---NA---	287									no IPS match	no IPS match	no IPS match
[INTERPRO, NO-BLAST]	TRINITY_DN18586_c0_g1_i1	---NA---	436									no IPS match	no IPS match	no IPS match
[INTERPRO, NO-BLAST]	TRINITY_DN18593_c0_g1_i1	---NA---	314									no IPS match	no IPS match	no IPS match
[INTERPRO, NO-BLAST]	TRINITY_DN18598_c0_g1_i1	---NA---	453									no IPS match	no IPS match	no IPS match
[INTERPRO, BLASTED, MAPPED]	TRINITY_DN18599_c0_g1_i1	CLEC16A homolog	677	20	1.87975e-40	61.85	2	P:GO:0006914; P:GO:0009792	P:autophagy; P:embryo development ending in birth or egg hatching			PTHR21481:SF2 (PANTHER); PTHR21481 (PANTHER)	no GO terms	no GO terms
[INTERPRO, NO-BLAST]	TRINITY_DN18603_c0_g1_i1	---NA---	827									G3DSA:2.30.30.140 (GENE3D); mobidb-lite (MOBIDB_LITE); SSF63748 (SUPERFAMILY)	no GO terms	no GO terms
[INTERPRO, BLASTED, MAPPED]	TRINITY_DN18609_c0_g1_i1	Hypothetical kDa in chromosome X	2801	18	4.60198e-92	53.83	2	C:GO:0016020; C:GO:0016021	C:membrane; C:integral component of membrane			mobidb-lite (MOBIDB_LITE)	no GO terms	no GO terms
[INTERPRO, NO-BLAST]	TRINITY_DN18610_c0_g1_i1	---NA---	272									no IPS match	no IPS match	no IPS match
[INTERPRO, NO-BLAST]	TRINITY_DN18613_c0_g1_i1	---NA---	269									no IPS match	no IPS match	no IPS match
[INTERPRO, NO-BLAST]	TRINITY_DN18616_c0_g1_i1	---NA---	243									no IPS match	no IPS match	no IPS match
[INTERPRO, NO-BLAST]	TRINITY_DN18618_c1_g1_i1	---NA---	215									no IPS match	no IPS match	no IPS match
[INTERPRO, NO-BLAST]	TRINITY_DN18620_c0_g1_i1	---NA---	204									no IPS match	no IPS match	no IPS match
[INTERPRO, NO-BLAST]	TRINITY_DN18623_c0_g1_i1	---NA---	210									no IPS match	no IPS match	no IPS match
[INTERPRO, NO-BLAST]	TRINITY_DN18624_c0_g1_i1	---NA---	628									no IPS match	no IPS match	no IPS match
[INTERPRO, BLASTED, MAPPED, ANNOTATED]	TRINITY_DN18627_c1_g1_i1	Hypothetical protein SRAE_X000243000	2254	20	5.40891e-179	65.25	1	P:GO:0006811	P:ion transport			IPR015943 (G3DSA:2.130.10.GENE3D); mobidb-lite (MOBIDB_LITE)	F:GO:0005515	F:protein binding
[INTERPRO, NO-BLAST]	TRINITY_DN18629_c0_g1_i1	---NA---	464									mobidb-lite (MOBIDB_LITE)	no GO terms	no GO terms
[INTERPRO, NO-BLAST]	TRINITY_DN18630_c0_g1_i1	---NA---	383									no IPS match	no IPS match	no IPS match
[INTERPRO, BLASTED, MAPPED, ANNOTATED]	TRINITY_DN18631_c0_g1_i1	EF hand	804	20	3.19825e-22	69.45	1	F:GO:0005509	F:calcium ion binding			IPR002048 (SMART); IPR002048 (PFAM); G3DSA:1.10.238.10 (GENE3D); G3DSA:1.10.238.10 (GENE3D); PTHR23050 (PANTHER); PTHR23050:SF262 (PANTHER); IPR002048 (PROSITE_PROFILES); IPR002048 (PROSITE_PROFILES); IPR002048 (CDD); IPR011992 (SUPERFAMILY)	F:GO:0005509	F:calcium ion binding
[INTERPRO, NO-BLAST]	TRINITY_DN18632_c1_g1_i1	---NA---	211									no IPS match	no IPS match	no IPS match
[INTERPRO, BLASTED, MAPPED, ANNOTATED]	TRINITY_DN18637_c0_g1_i1	RH (Rhesus) antigen Related	2984	20	2.94048e-90	66.75	2	P:GO:0015696; C:GO:0016021	P:ammonium transport; C:integral component of membrane			IPR002229 (PRINTS); G3DSA:1.10.3430.10 (GENE3D); IPR024041 (PFAM); PTHR11730 (PANTHER); PTHR11730:SF70 (PANTHER); IPR024041 (SUPERFAMILY)	F:GO:0008519; P:GO:0015696; C:GO:0016020	F:ammonium transmembrane transporter activity; P:ammonium transport; C:membrane
[INTERPRO, BLASTED, MAPPED, ANNOTATED]	TRINITY_DN18640_c0_g1_i1	acid phosphatase	3601	20	0	57.1	2	P:GO:0016311; F:GO:0003993	P:dephosphorylation; F:acid phosphatase activity	EC:3.1.3.41; EC:3.1.3.2	4-nitrophenylphosphatase; Acid phosphatase	IPR029033 (G3DSA:3.40.50.GENE3D); IPR000560 (PFAM); mobidb-lite (MOBIDB_LITE); PTHR11567 (PANTHER); PTHR11567:SF152 (PANTHER); IPR000560 (CDD); IPR029033 (SUPERFAMILY)	F:GO:0003993	F:acid phosphatase activity
[INTERPRO, NO-BLAST]	TRINITY_DN18643_c0_g1_i1	---NA---	355									no IPS match	no IPS match	no IPS match
[INTERPRO, NO-BLAST]	TRINITY_DN18646_c0_g1_i1	---NA---	321									no IPS match	no IPS match	no IPS match
[INTERPRO, NO-BLAST]	TRINITY_DN18648_c0_g1_i1	---NA---	499									no IPS match	no IPS match	no IPS match
[INTERPRO, NO-BLAST]	TRINITY_DN18650_c0_g1_i1	---NA---	385									no IPS match	no IPS match	no IPS match
[INTERPRO, BLASTED, MAPPED, ANNOTATED]	TRINITY_DN18657_c0_g1_i1	calpain clp-1	279	20	1.32504e-11	58.5	1	F:GO:0016787	F:hydrolase activity			no IPS match	no IPS match	no IPS match
[INTERPRO, NO-BLAST]	TRINITY_DN18659_c0_g1_i1	---NA---	450									no IPS match	no IPS match	no IPS match
[INTERPRO, NO-BLAST]	TRINITY_DN18660_c0_g1_i1	---NA---	511									no IPS match	no IPS match	no IPS match
[INTERPRO, NO-BLAST]	TRINITY_DN18661_c0_g1_i1	---NA---	483									no IPS match	no IPS match	no IPS match
[INTERPRO, NO-BLAST]	TRINITY_DN18662_c0_g1_i1	---NA---	262									no IPS match	no IPS match	no IPS match
[INTERPRO, NO-BLAST]	TRINITY_DN18666_c0_g1_i1	---NA---	365									no IPS match	no IPS match	no IPS match
[INTERPRO, NO-BLAST]	TRINITY_DN18670_c0_g1_i1	---NA---	261									no IPS match	no IPS match	no IPS match
[INTERPRO, NO-BLAST]	TRINITY_DN18672_c0_g1_i1	---NA---	334									no IPS match	no IPS match	no IPS match
[INTERPRO, NO-BLAST]	TRINITY_DN18673_c0_g1_i1	---NA---	263									no IPS match	no IPS match	no IPS match
[INTERPRO, NO-BLAST]	TRINITY_DN18680_c0_g1_i1	---NA---	368									no IPS match	no IPS match	no IPS match
[INTERPRO, NO-BLAST]	TRINITY_DN18682_c0_g1_i1	---NA---	381									no IPS match	no IPS match	no IPS match
[INTERPRO, BLASTED, MAPPED, ANNOTATED]	TRINITY_DN18683_c0_g1_i1	phosphatidylinositol N-acetylglucosaminyltransferase subunit A	1512	20	6.89368e-107	74.2	3	C:GO:0016020; P:GO:0044763; F:GO:0016740	C:membrane; P:single-organism cellular process; F:transferase activity			G3DSA:3.40.50.2000 (GENE3D); G3DSA:3.40.50.2000 (GENE3D); IPR013234 (PFAM); PTHR12526:SF429 (PANTHER); PTHR12526 (PANTHER); SSF53756 (SUPERFAMILY)	P:GO:0006506	P:GPI anchor biosynthetic process
[INTERPRO, NO-BLAST]	TRINITY_DN18685_c1_g1_i1	---NA---	254									no IPS match	no IPS match	no IPS match
[INTERPRO, BLASTED, MAPPED, ANNOTATED]	TRINITY_DN18689_c0_g1_i1	heat shock 70	1831	20	0	73	1	F:GO:0000166	F:nucleotide binding			IPR013126 (PRINTS); G3DSA:3.90.640.10 (GENE3D); G3DSA:3.30.420.40 (GENE3D); IPR013126 (PFAM); G3DSA:3.30.420.40 (GENE3D); IPR029047 (G3DSA:2.60.34.GENE3D); mobidb-lite (MOBIDB_LITE); PTHR19375:SF258 (PANTHER); PTHR19375 (PANTHER); IPR029047 (SUPERFAMILY); SSF53067 (SUPERFAMILY); SSF53067 (SUPERFAMILY)	no GO terms	no GO terms
[INTERPRO, NO-BLAST]	TRINITY_DN18696_c0_g1_i1	---NA---	252									no IPS match	no IPS match	no IPS match
[INTERPRO, NO-BLAST]	TRINITY_DN18697_c0_g1_i1	---NA---	260									mobidb-lite (MOBIDB_LITE)	no GO terms	no GO terms
[INTERPRO, NO-BLAST]	TRINITY_DN18704_c0_g1_i1	---NA---	346									no IPS match	no IPS match	no IPS match
[INTERPRO, NO-BLAST]	TRINITY_DN18711_c0_g1_i1	---NA---	271									no IPS match	no IPS match	no IPS match
[INTERPRO, BLASTED, MAPPED, ANNOTATED]	TRINITY_DN18713_c0_g1_i1	KRR1 small subunit processome component-like family	593	20	9.05882e-42	84.65	4	C:GO:0032040; P:GO:0000462; F:GO:0003723; C:GO:0005730	C:small-subunit processome; P:maturation of SSU-rRNA from tricistronic rRNA transcript (SSU-rRNA, 5.8S rRNA, LSU-rRNA); F:RNA binding; C:nucleolus			IPR015946 (G3DSA:3.30.300.GENE3D); PTHR12581:SF1 (PANTHER); IPR024166 (PANTHER); IPR004088 (SUPERFAMILY)	F:GO:0003723	F:RNA binding
[INTERPRO, NO-BLAST]	TRINITY_DN18714_c0_g1_i1	---NA---	521									no IPS match	no IPS match	no IPS match
[INTERPRO, NO-BLAST]	TRINITY_DN18717_c0_g1_i1	---NA---	223									no IPS match	no IPS match	no IPS match
[INTERPRO, NO-BLAST]	TRINITY_DN18718_c0_g1_i1	---NA---	1578									no IPS match	no IPS match	no IPS match
[INTERPRO, NO-BLAST]	TRINITY_DN18719_c0_g1_i1	---NA---	487									no IPS match	no IPS match	no IPS match
[INTERPRO, BLASTED, MAPPED, ANNOTATED]	TRINITY_DN18727_c0_g1_i1	Lateral signaling target 2	2719	20	6.14445e-142	79.35	4	P:GO:0040027; F:GO:0046872; C:GO:0016020; F:GO:0032266	P:negative regulation of vulval development; F:metal ion binding; C:membrane; F:phosphatidylinositol-3-phosphate binding			PTHR22835 (PANTHER); PTHR22835:SF363 (PANTHER)	no GO terms	no GO terms
[INTERPRO, NO-BLAST]	TRINITY_DN18730_c0_g1_i1	---NA---	834									no IPS match	no IPS match	no IPS match
[INTERPRO, NO-BLAST]	TRINITY_DN18732_c0_g1_i1	---NA---	810									no IPS match	no IPS match	no IPS match
[INTERPRO, NO-BLAST]	TRINITY_DN18733_c0_g1_i1	---NA---	211									no IPS match	no IPS match	no IPS match
[INTERPRO, NO-BLAST]	TRINITY_DN18736_c0_g1_i1	---NA---	306									no IPS match	no IPS match	no IPS match
[INTERPRO, NO-BLAST]	TRINITY_DN18738_c0_g1_i1	---NA---	336									no IPS match	no IPS match	no IPS match
[INTERPRO, NO-BLAST]	TRINITY_DN18740_c0_g1_i1	---NA---	581									no IPS match	no IPS match	no IPS match
[INTERPRO, NO-BLAST]	TRINITY_DN18744_c0_g1_i1	---NA---	274									no IPS match	no IPS match	no IPS match
[INTERPRO, BLASTED, MAPPED, ANNOTATED]	TRINITY_DN18748_c0_g1_i1	sarcoglycan complex subunit	769	20	1.76579e-20	66.55	7	P:GO:0008152; C:GO:0016021; C:GO:0016012; P:GO:0048513; P:GO:0061061; P:GO:0044763; F:GO:0016740	P:metabolic process; C:integral component of membrane; C:sarcoglycan complex; P:animal organ development; P:muscle structure development; P:single-organism cellular process; F:transferase activity			IPR006875 (PFAM); mobidb-lite (MOBIDB_LITE); PTHR12939 (PANTHER); PTHR12939:SF12 (PANTHER)	C:GO:0016021; C:GO:0016012	C:integral component of membrane; C:sarcoglycan complex
[INTERPRO, NO-BLAST]	TRINITY_DN18749_c0_g1_i1	---NA---	448									no IPS match	no IPS match	no IPS match
[INTERPRO, NO-BLAST]	TRINITY_DN18751_c0_g1_i1	---NA---	273									no IPS match	no IPS match	no IPS match
[INTERPRO, NO-BLAST]	TRINITY_DN18752_c0_g1_i1	---NA---	451									no IPS match	no IPS match	no IPS match
[INTERPRO, NO-BLAST]	TRINITY_DN18757_c10_g1_i1	---NA---	842									no IPS match	no IPS match	no IPS match
[INTERPRO, BLASTED, MAPPED, ANNOTATED]	TRINITY_DN18761_c0_g1_i1	14-3-3 zeta	891	20	3.36517e-57	63.4	5	C:GO:0005634; P:GO:0040024; C:GO:0005737; F:GO:0008134; P:GO:0042994	C:nucleus; P:dauer larval development; C:cytoplasm; F:transcription factor binding; P:cytoplasmic sequestering of transcription factor			IPR000308 (PRINTS); IPR023410 (SMART); IPR023410 (G3DSA:1.20.190.GENE3D); IPR023410 (PFAM); IPR000308 (PIRSF); PTHR18860:SF47 (PANTHER); IPR000308 (PANTHER); cd08774 (CDD); IPR023410 (SUPERFAMILY)	F:GO:0019904	F:protein domain specific binding
[INTERPRO, NO-BLAST]	TRINITY_DN18766_c0_g1_i1	---NA---	1156									no IPS match	no IPS match	no IPS match
[INTERPRO, NO-BLAST]	TRINITY_DN18769_c0_g1_i1	---NA---	981									no IPS match	no IPS match	no IPS match
[INTERPRO, BLASTED, MAPPED, ANNOTATED]	TRINITY_DN18770_c0_g1_i1	FAD-binding domain-containing	1975	20	3.98638e-46	62.75	2	F:GO:0003824; F:GO:0005488	F:catalytic activity; F:binding			IPR016167 (G3DSA:3.30.43.GENE3D); IPR016169 (G3DSA:3.30.465.GENE3D); IPR006094 (PFAM); PTHR42973 (PANTHER); IPR016166 (PROSITE_PROFILES); IPR016166 (SUPERFAMILY)	F:GO:0016614; F:GO:0003824; F:GO:0050660; F:GO:0016491; P:GO:0055114	F:oxidoreductase activity, acting on CH-OH group of donors; F:catalytic activity; F:flavin adenine dinucleotide binding; F:oxidoreductase activity; P:oxidation-reduction process
[INTERPRO, BLASTED, MAPPED, ANNOTATED]	TRINITY_DN18771_c0_g1_i1	polyubiquitin	783	20	3.13925e-104	99.55	1	C:GO:0005737	C:cytoplasm			IPR019956 (PRINTS); IPR000626 (SMART); IPR000626 (PFAM); G3DSA:3.10.20.90 (GENE3D); G3DSA:3.10.20.90 (GENE3D); PTHR10666:SF217 (PANTHER); PTHR10666 (PANTHER); IPR000626 (PROSITE_PROFILES); IPR000626 (PROSITE_PROFILES); cd01803 (CDD); cd01803 (CDD); IPR029071 (SUPERFAMILY); IPR029071 (SUPERFAMILY)	F:GO:0005515	F:protein binding
[INTERPRO, BLASTED, MAPPED, ANNOTATED]	TRINITY_DN18773_c0_g1_i1	bifunctional arginine demethylase and lysyl-hydroxylase JMJD6	1395	20	2.71759e-74	72.65	7	C:GO:0005634; C:GO:0005887; F:GO:0001786; F:GO:0042802; F:GO:0070815; P:GO:0018395; P:GO:0043652	C:nucleus; C:integral component of plasma membrane; F:phosphatidylserine binding; F:identical protein binding; F:peptidyl-lysine 5-dioxygenase activity; P:peptidyl-lysine hydroxylation to 5-hydroxy-L-lysine; P:engulfment of apoptotic cell	EC:1.14.11	Acting on paired donors, with incorporation or reduction of molecular oxygen. The oxygen incorporated need not be derived from O(2)	IPR003347 (SMART); IPR003347 (PFAM); G3DSA:2.60.120.650 (GENE3D); PTHR12480 (PANTHER); PTHR12480:SF23 (PANTHER); IPR003347 (PROSITE_PROFILES); SSF51197 (SUPERFAMILY)	no GO terms	no GO terms
[INTERPRO, NO-BLAST]	TRINITY_DN18775_c0_g1_i1	---NA---	380									no IPS match	no IPS match	no IPS match
[INTERPRO, BLASTED]	TRINITY_DN18778_c0_g1_i1	WD repeat-containing 82	2754	20	2.86038e-133	76.45						IPR001680 (SMART); IPR001680 (PFAM); IPR015943 (G3DSA:2.130.10.GENE3D); G3DSA:1.10.10.670 (GENE3D); G3DSA:2.40.50.140 (GENE3D); IPR011042 (G3DSA:2.120.10.GENE3D); PTHR19861 (PANTHER); IPR001680 (PROSITE_PROFILES); IPR001680 (PROSITE_PROFILES); IPR017986 (PROSITE_PROFILES); cd00200 (CDD); IPR017986 (SUPERFAMILY)	F:GO:0005515	F:protein binding
[INTERPRO, NO-BLAST]	TRINITY_DN18781_c0_g1_i1	---NA---	302									no IPS match	no IPS match	no IPS match
[INTERPRO, NO-BLAST]	TRINITY_DN18785_c0_g1_i1	---NA---	224									no IPS match	no IPS match	no IPS match
[INTERPRO, NO-BLAST]	TRINITY_DN18788_c0_g1_i1	---NA---	300									no IPS match	no IPS match	no IPS match
[INTERPRO, NO-BLAST]	TRINITY_DN18789_c0_g1_i1	---NA---	234									no IPS match	no IPS match	no IPS match
[INTERPRO, NO-BLAST]	TRINITY_DN18790_c0_g1_i1	---NA---	230									no IPS match	no IPS match	no IPS match
[INTERPRO, NO-BLAST]	TRINITY_DN18793_c0_g1_i1	---NA---	707									mobidb-lite (MOBIDB_LITE)	no GO terms	no GO terms
[INTERPRO, BLASTED, MAPPED]	TRINITY_DN18795_c0_g1_i1	LINE-1 reverse transcriptase homolog	1081	20	1.47234e-16	44.4	12	F:GO:0000166; F:GO:0005524; P:GO:0018108; F:GO:0003964; F:GO:0004713; F:GO:0003723; P:GO:0006278; F:GO:0004672; P:GO:0016310; F:GO:0016740; P:GO:0006468; F:GO:0016301	F:nucleotide binding; F:ATP binding; P:peptidyl-tyrosine phosphorylation; F:RNA-directed DNA polymerase activity; F:protein tyrosine kinase activity; F:RNA binding; P:RNA-dependent DNA biosynthetic process; F:protein kinase activity; P:phosphorylation; F:transferase activity; P:protein phosphorylation; F:kinase activity			IPR005135 (PFAM); IPR005135 (SUPERFAMILY)	no GO terms	no GO terms
[INTERPRO, NO-BLAST]	TRINITY_DN18799_c1_g1_i1	---NA---	234									no IPS match	no IPS match	no IPS match
[INTERPRO, BLASTED]	TRINITY_DN18805_c0_g1_i1	yeast MMS related	2478	20	7.95963e-47	46.6						PF14500 (PFAM); PTHR12891:SF1 (PANTHER); PTHR12891 (PANTHER)	no GO terms	no GO terms
[INTERPRO, NO-BLAST]	TRINITY_DN18811_c0_g1_i1	---NA---	476									no IPS match	no IPS match	no IPS match
[INTERPRO, NO-BLAST]	TRINITY_DN18815_c0_g1_i1	---NA---	210									no IPS match	no IPS match	no IPS match
[INTERPRO, BLASTED]	TRINITY_DN18818_c0_g1_i1	ran-binding 4	1088	1	1.77783e-11	59						IPR013320 (SUPERFAMILY)	no GO terms	no GO terms
[INTERPRO, BLASTED, MAPPED, ANNOTATED]	TRINITY_DN18824_c0_g1_i1	dual specificity kinase TTK	3509	20	7.65821e-14	41.45	7	P:GO:0010948; P:GO:0033045; P:GO:0010639; C:GO:0043232; C:GO:0044446; P:GO:0007126; P:GO:0051985	P:negative regulation of cell cycle process; P:regulation of sister chromatid segregation; P:negative regulation of organelle organization; C:intracellular non-membrane-bounded organelle; C:intracellular organelle part; P:meiotic nuclear division; P:negative regulation of chromosome segregation			IPR000719 (SMART); IPR000719 (PFAM); G3DSA:1.10.510.10 (GENE3D); mobidb-lite (MOBIDB_LITE); PTHR24055 (PANTHER); IPR000719 (PROSITE_PROFILES); IPR011009 (SUPERFAMILY)	F:GO:0005524; F:GO:0004672; P:GO:0006468	F:ATP binding; F:protein kinase activity; P:protein phosphorylation
[INTERPRO, BLASTED, MAPPED, ANNOTATED]	TRINITY_DN18830_c0_g1_i1	OTU domain-containing 7B	212	20	1.27607e-30	82.2	2	P:GO:0035871; F:GO:0008233	P:protein K11-linked deubiquitination; F:peptidase activity			PTHR13367:SF18 (PANTHER); PTHR13367 (PANTHER); IPR003323 (PROSITE_PROFILES)	no GO terms	no GO terms
[INTERPRO, NO-BLAST]	TRINITY_DN18834_c0_g1_i1	---NA---	768									no IPS match	no IPS match	no IPS match
[INTERPRO, NO-BLAST]	TRINITY_DN18836_c0_g1_i1	---NA---	252									PS51257 (PROSITE_PROFILES)	no GO terms	no GO terms
[INTERPRO, NO-BLAST]	TRINITY_DN18840_c1_g1_i1	---NA---	3545									mobidb-lite (MOBIDB_LITE); mobidb-lite (MOBIDB_LITE)	no GO terms	no GO terms
[INTERPRO, NO-BLAST]	TRINITY_DN18841_c0_g1_i1	---NA---	278									no IPS match	no IPS match	no IPS match
[INTERPRO, BLASTED, MAPPED]	TRINITY_DN18844_c0_g1_i1	hypothetical protein Tcan_11721	1543	1	2.52857e-10	39	2	C:GO:0016020; C:GO:0016021	C:membrane; C:integral component of membrane			no IPS match	no IPS match	no IPS match
[INTERPRO, NO-BLAST]	TRINITY_DN18847_c0_g1_i1	---NA---	236									mobidb-lite (MOBIDB_LITE)	no GO terms	no GO terms
[INTERPRO, NO-BLAST]	TRINITY_DN18848_c0_g1_i1	---NA---	1563									no IPS match	no IPS match	no IPS match
[INTERPRO, NO-BLAST]	TRINITY_DN18850_c1_g1_i1	---NA---	1313									mobidb-lite (MOBIDB_LITE); mobidb-lite (MOBIDB_LITE); mobidb-lite (MOBIDB_LITE)	no GO terms	no GO terms
[INTERPRO, NO-BLAST]	TRINITY_DN18855_c1_g1_i1	---NA---	402									mobidb-lite (MOBIDB_LITE)	no GO terms	no GO terms
[INTERPRO, BLASTED]	TRINITY_DN18856_c0_g1_i1	hypothetical protein KP79_PYT19373	1198	1	1.99332e-11	59						no IPS match	no IPS match	no IPS match
[INTERPRO, NO-BLAST]	TRINITY_DN18858_c0_g1_i1	---NA---	226									no IPS match	no IPS match	no IPS match
[INTERPRO, NO-BLAST]	TRINITY_DN18864_c0_g1_i1	---NA---	227									no IPS match	no IPS match	no IPS match
[INTERPRO, NO-BLAST]	TRINITY_DN18865_c0_g1_i1	---NA---	248									no IPS match	no IPS match	no IPS match
[INTERPRO, NO-BLAST]	TRINITY_DN18866_c0_g1_i1	---NA---	285									no IPS match	no IPS match	no IPS match
[INTERPRO, NO-BLAST]	TRINITY_DN18870_c0_g1_i1	---NA---	291									no IPS match	no IPS match	no IPS match
[INTERPRO, NO-BLAST]	TRINITY_DN18876_c0_g1_i1	---NA---	225									no IPS match	no IPS match	no IPS match
[INTERPRO, NO-BLAST]	TRINITY_DN18880_c0_g1_i1	---NA---	1209									no IPS match	no IPS match	no IPS match
[INTERPRO, NO-BLAST]	TRINITY_DN18883_c0_g1_i1	---NA---	432									mobidb-lite (MOBIDB_LITE)	no GO terms	no GO terms
[INTERPRO, BLASTED, MAPPED, ANNOTATED]	TRINITY_DN18884_c0_g1_i1	cytochrome c oxidase subunit IV	1231	20	1.42647e-33	68.4	6	F:GO:0004129; P:GO:0007275; C:GO:0016021; P:GO:0006123; P:GO:1902600; C:GO:0005751	F:cytochrome-c oxidase activity; P:multicellular organism development; C:integral component of membrane; P:mitochondrial electron transport, cytochrome c to oxygen; P:hydrogen ion transmembrane transport; C:mitochondrial respiratory chain complex IV	EC:1.9.3.1	Cytochrome-c oxidase	G3DSA:1.10.442.10 (GENE3D); IPR004203 (PFAM); IPR004203 (PANTHER); PTHR10707:SF16 (PANTHER); IPR004203 (SUPERFAMILY)	F:GO:0004129	F:cytochrome-c oxidase activity
[INTERPRO, BLASTED, MAPPED]	TRINITY_DN18886_c0_g1_i1	Innexin unc-9	3463	19	3.45851e-12	39.89	7	C:GO:0005921; P:GO:0006811; C:GO:0016020; C:GO:0016021; C:GO:0030054; P:GO:0006810; C:GO:0005886	C:gap junction; P:ion transport; C:membrane; C:integral component of membrane; C:cell junction; P:transport; C:plasma membrane			IPR000990 (PFAM); mobidb-lite (MOBIDB_LITE); IPR000990 (PANTHER); IPR000990 (PROSITE_PROFILES)	C:GO:0005921	C:gap junction
[INTERPRO, BLASTED, MAPPED, ANNOTATED]	TRINITY_DN18891_c0_g1_i1	gonadotropin-releasing hormone receptor 2	687	20	1.07544e-47	88.9	6	C:GO:0005887; P:GO:1904066; F:GO:0008528; P:GO:0007218; F:GO:0046982; P:GO:0007200	C:integral component of plasma membrane; P:G-protein coupled receptor signaling pathway involved in dauer larval development; F:G-protein coupled peptide receptor activity; P:neuropeptide signaling pathway; F:protein heterodimerization activity; P:phospholipase C-activating G-protein coupled receptor signaling pathway			G3DSA:1.20.1070.10 (GENE3D); PTHR24230:SF116 (PANTHER); PTHR24230 (PANTHER); SSF81321 (SUPERFAMILY)	no GO terms	no GO terms
[INTERPRO, NO-BLAST]	TRINITY_DN18894_c0_g1_i1	---NA---	609									no IPS match	no IPS match	no IPS match
[INTERPRO, NO-BLAST]	TRINITY_DN18899_c0_g1_i1	---NA---	584									no IPS match	no IPS match	no IPS match
[INTERPRO, NO-BLAST]	TRINITY_DN18904_c0_g1_i1	---NA---	254									no IPS match	no IPS match	no IPS match
[INTERPRO, NO-BLAST]	TRINITY_DN18905_c0_g1_i1	---NA---	272									no IPS match	no IPS match	no IPS match
[INTERPRO, NO-BLAST]	TRINITY_DN18906_c0_g1_i1	---NA---	433									no IPS match	no IPS match	no IPS match
[INTERPRO, NO-BLAST]	TRINITY_DN18907_c0_g1_i1	---NA---	359									no IPS match	no IPS match	no IPS match
[INTERPRO, BLASTED, MAPPED]	TRINITY_DN18909_c0_g1_i1	Calcium-independent phospholipase A2-gamma	3034	20	2.05971e-43	57.55	2	P:GO:0008152; P:GO:0006629	P:metabolic process; P:lipid metabolic process			G3DSA:3.40.1090.10 (GENE3D); PTHR24185:SF6 (PANTHER); PTHR24185 (PANTHER); IPR016035 (SUPERFAMILY)	P:GO:0008152	P:metabolic process
[INTERPRO, NO-BLAST]	TRINITY_DN18914_c0_g1_i1	---NA---	370									no IPS match	no IPS match	no IPS match
[INTERPRO, NO-BLAST]	TRINITY_DN18918_c0_g1_i1	---NA---	787									mobidb-lite (MOBIDB_LITE)	no GO terms	no GO terms
[INTERPRO, NO-BLAST]	TRINITY_DN18921_c0_g1_i1	---NA---	203									no IPS match	no IPS match	no IPS match
[INTERPRO, NO-BLAST]	TRINITY_DN18932_c0_g1_i1	---NA---	469									no IPS match	no IPS match	no IPS match
[INTERPRO, NO-BLAST]	TRINITY_DN18933_c0_g1_i1	---NA---	409									no IPS match	no IPS match	no IPS match
[INTERPRO, NO-BLAST]	TRINITY_DN18940_c0_g1_i1	---NA---	291									mobidb-lite (MOBIDB_LITE)	no GO terms	no GO terms
[INTERPRO, NO-BLAST]	TRINITY_DN18941_c0_g1_i1	---NA---	236									no IPS match	no IPS match	no IPS match
[INTERPRO, NO-BLAST]	TRINITY_DN18946_c0_g1_i1	---NA---	1351									no IPS match	no IPS match	no IPS match
[INTERPRO, NO-BLAST]	TRINITY_DN18947_c0_g1_i1	---NA---	594									IPR003582 (PFAM); IPR003582 (PROSITE_PROFILES)	no GO terms	no GO terms
[INTERPRO, NO-BLAST]	TRINITY_DN18956_c0_g1_i1	---NA---	627									no IPS match	no IPS match	no IPS match
[INTERPRO, NO-BLAST]	TRINITY_DN18957_c0_g1_i1	---NA---	307									no IPS match	no IPS match	no IPS match
[INTERPRO, NO-BLAST]	TRINITY_DN18959_c0_g1_i1	---NA---	231									no IPS match	no IPS match	no IPS match
[INTERPRO, NO-BLAST]	TRINITY_DN18960_c0_g1_i1	---NA---	378									no IPS match	no IPS match	no IPS match
[INTERPRO, NO-BLAST]	TRINITY_DN18961_c1_g1_i1	---NA---	319									mobidb-lite (MOBIDB_LITE)	no GO terms	no GO terms
[INTERPRO, NO-BLAST]	TRINITY_DN18964_c0_g1_i1	---NA---	408									no IPS match	no IPS match	no IPS match
[INTERPRO, BLASTED, MAPPED]	TRINITY_DN18979_c0_g1_i1	probable 18S rRNA (guanine-N(7))-methyltransferase	743	20	9.30332e-21	65.85	4	P:GO:0008152; F:GO:0008168; F:GO:0016740; P:GO:0032259	P:metabolic process; F:methyltransferase activity; F:transferase activity; P:methylation			IPR013216 (PFAM); G3DSA:3.40.50.150 (GENE3D); mobidb-lite (MOBIDB_LITE); PTHR12734:SF1 (PANTHER); PTHR12734 (PANTHER); cd02440 (CDD); IPR029063 (SUPERFAMILY)	P:GO:0008152; F:GO:0008168	P:metabolic process; F:methyltransferase activity
[INTERPRO, NO-BLAST]	TRINITY_DN18980_c0_g1_i1	---NA---	308									no IPS match	no IPS match	no IPS match
[INTERPRO, BLASTED, MAPPED, ANNOTATED]	TRINITY_DN18985_c0_g1_i1	probable 26S proteasome non-ATPase regulatory subunit 3	616	20	4.63314e-14	73.35	5	P:GO:0050790; P:GO:0042176; C:GO:0008541; F:GO:0030234; P:GO:0006511	P:regulation of catalytic activity; P:regulation of protein catabolic process; C:proteasome regulatory particle, lid subcomplex; F:enzyme regulator activity; P:ubiquitin-dependent protein catabolic process			PTHR10758 (PANTHER); IPR035267 (PTHR10758:PANTHER)	F:GO:0030234	F:enzyme regulator activity
[INTERPRO, NO-BLAST]	TRINITY_DN18986_c1_g1_i1	---NA---	405									no IPS match	no IPS match	no IPS match
[INTERPRO, NO-BLAST]	TRINITY_DN18987_c0_g1_i1	---NA---	468									no IPS match	no IPS match	no IPS match
[INTERPRO, NO-BLAST]	TRINITY_DN18988_c0_g1_i1	---NA---	514									no IPS match	no IPS match	no IPS match
[INTERPRO, NO-BLAST]	TRINITY_DN18989_c10_g1_i1	---NA---	202									no IPS match	no IPS match	no IPS match
[INTERPRO, BLASTED, MAPPED, ANNOTATED]	TRINITY_DN18991_c0_g1_i1	probable trafficking particle complex subunit 2	1003	20	7.65682e-35	76.5	2	P:GO:0006888; C:GO:0005737	P:ER to Golgi vesicle-mediated transport; C:cytoplasm			no IPS match	no IPS match	no IPS match
[INTERPRO, NO-BLAST]	TRINITY_DN18992_c0_g1_i1	---NA---	332									mobidb-lite (MOBIDB_LITE)	no GO terms	no GO terms
[INTERPRO, NO-BLAST]	TRINITY_DN18994_c0_g1_i1	---NA---	2192									no IPS match	no IPS match	no IPS match
[INTERPRO, NO-BLAST]	TRINITY_DN18996_c2_g1_i1	---NA---	1158									no IPS match	no IPS match	no IPS match
[INTERPRO, NO-BLAST]	TRINITY_DN18997_c0_g1_i1	---NA---	506									no IPS match	no IPS match	no IPS match
[INTERPRO, NO-BLAST]	TRINITY_DN18998_c0_g1_i1	---NA---	235									no IPS match	no IPS match	no IPS match
[INTERPRO, NO-BLAST]	TRINITY_DN18999_c0_g1_i1	---NA---	763									no IPS match	no IPS match	no IPS match
[INTERPRO, BLASTED, MAPPED]	TRINITY_DN19000_c0_g1_i1	Homeobox domain containing	3495	6	5.51327e-09	63.33	3	F:GO:0003677; C:GO:0005634; P:GO:0006355	F:DNA binding; C:nucleus; P:regulation of transcription, DNA-templated			G3DSA:1.10.10.60 (GENE3D); IPR008422 (PFAM); mobidb-lite (MOBIDB_LITE); mobidb-lite (MOBIDB_LITE); mobidb-lite (MOBIDB_LITE); mobidb-lite (MOBIDB_LITE); IPR001356 (CDD); IPR009057 (SUPERFAMILY)	F:GO:0003677; P:GO:0006355	F:DNA binding; P:regulation of transcription, DNA-templated
[INTERPRO, BLASTED]	TRINITY_DN19004_c0_g1_i1	hypothetical protein WUBG_00213	947	2	4.71918e-06	48						no IPS match	no IPS match	no IPS match
[INTERPRO, NO-BLAST]	TRINITY_DN19007_c0_g1_i1	---NA---	788									mobidb-lite (MOBIDB_LITE); mobidb-lite (MOBIDB_LITE)	no GO terms	no GO terms
[INTERPRO, BLASTED, MAPPED, ANNOTATED]	TRINITY_DN19010_c0_g1_i1	ubiquitin-conjugating enzyme E2 H	1381	20	1.8635e-75	74.05	1	F:GO:0000166	F:nucleotide binding			SM00212 (SMART); IPR000608 (PFAM); IPR016135 (G3DSA:3.10.110.GENE3D); mobidb-lite (MOBIDB_LITE); PTHR24067 (PANTHER); PTHR24067:SF215 (PANTHER); IPR000608 (PROSITE_PROFILES); IPR000608 (CDD); IPR016135 (SUPERFAMILY)	no GO terms	no GO terms
[INTERPRO, BLASTED, MAPPED, ANNOTATED]	TRINITY_DN19012_c0_g1_i1	Wilms tumor 1-interacting homolog isoform X1	2217	20	7.50326e-57	65.1	8	C:GO:0005634; C:GO:0005856; C:GO:0055120; F:GO:0017151; F:GO:0046872; C:GO:0030054; C:GO:0031430; P:GO:0000003	C:nucleus; C:cytoskeleton; C:striated muscle dense body; F:DEAD/H-box RNA helicase binding; F:metal ion binding; C:cell junction; C:M band; P:reproduction			IPR001781 (SMART); G3DSA:2.10.110.10 (GENE3D); IPR001781 (PFAM); G3DSA:2.10.110.10 (GENE3D); PTHR24207 (PANTHER); PTHR24207:SF4 (PANTHER); IPR001781 (PROSITE_PROFILES); IPR001781 (PROSITE_PROFILES); SSF57716 (SUPERFAMILY); SSF57716 (SUPERFAMILY); SSF57716 (SUPERFAMILY)	no GO terms	no GO terms
[INTERPRO, NO-BLAST]	TRINITY_DN19013_c0_g1_i1	---NA---	215									no IPS match	no IPS match	no IPS match
[INTERPRO, NO-BLAST]	TRINITY_DN19018_c0_g1_i1	---NA---	213									no IPS match	no IPS match	no IPS match
[INTERPRO, NO-BLAST]	TRINITY_DN19019_c0_g1_i1	---NA---	274									no IPS match	no IPS match	no IPS match
[INTERPRO, NO-BLAST]	TRINITY_DN19025_c0_g1_i1	---NA---	240									no IPS match	no IPS match	no IPS match
[INTERPRO, BLASTED, MAPPED]	TRINITY_DN19026_c0_g1_i1	MAM ( A5- PTPmu) domain	2764	20	3.61711e-175	54.75	3	C:GO:0016020; C:GO:0016021; F:GO:0030246	C:membrane; C:integral component of membrane; F:carbohydrate binding			IPR000998 (SMART); G3DSA:2.60.120.200 (GENE3D); PTHR21542 (PANTHER); PTHR21542:SF21 (PANTHER); IPR013320 (SUPERFAMILY)	C:GO:0016020	C:membrane
[INTERPRO, NO-BLAST]	TRINITY_DN19029_c0_g1_i1	---NA---	382									no IPS match	no IPS match	no IPS match
[INTERPRO, NO-BLAST]	TRINITY_DN19030_c0_g1_i1	---NA---	518									mobidb-lite (MOBIDB_LITE)	no GO terms	no GO terms
[INTERPRO, NO-BLAST]	TRINITY_DN19031_c0_g1_i1	---NA---	316									no IPS match	no IPS match	no IPS match
[INTERPRO, BLASTED, MAPPED]	TRINITY_DN19032_c0_g1_i1	histone-lysine N-methyltransferase SUVR5	264	9	4.06576e-06	53.22	3	F:GO:0008168; F:GO:0016740; P:GO:0032259	F:methyltransferase activity; F:transferase activity; P:methylation			G3DSA:2.170.270.10 (GENE3D); IPR001214 (PFAM); SSF82199 (SUPERFAMILY)	F:GO:0005515	F:protein binding
[INTERPRO, NO-BLAST]	TRINITY_DN19033_c0_g1_i1	---NA---	262									no IPS match	no IPS match	no IPS match
[INTERPRO, NO-BLAST]	TRINITY_DN19046_c0_g1_i1	---NA---	276									no IPS match	no IPS match	no IPS match
[INTERPRO, NO-BLAST]	TRINITY_DN19047_c0_g1_i1	---NA---	769									mobidb-lite (MOBIDB_LITE)	no GO terms	no GO terms
[INTERPRO, NO-BLAST]	TRINITY_DN19052_c0_g1_i1	---NA---	277									no IPS match	no IPS match	no IPS match
[INTERPRO, NO-BLAST]	TRINITY_DN19056_c0_g1_i1	---NA---	265									no IPS match	no IPS match	no IPS match
[INTERPRO, BLASTED, MAPPED, ANNOTATED]	TRINITY_DN19059_c0_g1_i1	Serine threonine- kinase RIO2	3051	20	9.27127e-123	78.1	8	F:GO:0005524; C:GO:0005856; F:GO:0046872; P:GO:0002119; P:GO:0009792; P:GO:0009116; F:GO:0004674; P:GO:0006468	F:ATP binding; C:cytoskeleton; F:metal ion binding; P:nematode larval development; P:embryo development ending in birth or egg hatching; P:nucleoside metabolic process; F:protein serine/threonine kinase activity; P:protein phosphorylation	EC:2.7.11	Transferring phosphorus-containing groups	IPR000210 (SMART); G3DSA:3.30.710.10 (GENE3D); IPR008974 (G3DSA:2.60.210.GENE3D); IPR000210 (PFAM); PTHR24413:SF152 (PANTHER); PTHR24413 (PANTHER); IPR000210 (PROSITE_PROFILES); IPR002083 (PROSITE_PROFILES); cd00121 (CDD); IPR034089 (CDD); IPR011333 (SUPERFAMILY); IPR008974 (SUPERFAMILY)	F:GO:0005515	F:protein binding
[INTERPRO, NO-BLAST]	TRINITY_DN19060_c0_g1_i1	---NA---	547									no IPS match	no IPS match	no IPS match
[INTERPRO, BLASTED, MAPPED]	TRINITY_DN19061_c0_g1_i1	Deoxyhypusine synthase	493	20	2.47671e-17	61.75	1	P:GO:0008612	P:peptidyl-lysine modification to peptidyl-hypusine			IPR002773 (G3DSA:3.40.910.GENE3D); IPR029035 (SUPERFAMILY)	P:GO:0008612	P:peptidyl-lysine modification to peptidyl-hypusine
[INTERPRO, NO-BLAST]	TRINITY_DN19066_c0_g1_i1	---NA---	410									no IPS match	no IPS match	no IPS match
[INTERPRO, NO-BLAST]	TRINITY_DN19069_c0_g1_i1	---NA---	1417									mobidb-lite (MOBIDB_LITE)	no GO terms	no GO terms
[INTERPRO, NO-BLAST]	TRINITY_DN19070_c0_g1_i1	---NA---	537									no IPS match	no IPS match	no IPS match
[INTERPRO, NO-BLAST]	TRINITY_DN19073_c0_g1_i1	---NA---	464									no IPS match	no IPS match	no IPS match
[INTERPRO, NO-BLAST]	TRINITY_DN19075_c0_g1_i1	---NA---	414									no IPS match	no IPS match	no IPS match
[INTERPRO, NO-BLAST]	TRINITY_DN19076_c0_g1_i1	---NA---	429									mobidb-lite (MOBIDB_LITE)	no GO terms	no GO terms
[INTERPRO, BLASTED, MAPPED]	TRINITY_DN19077_c1_g1_i1	disintegrin family	1192	20	1.83911e-31	55.65	9	F:GO:0008270; P:GO:0007229; P:GO:0007219; P:GO:0006509; P:GO:0006508; C:GO:0016020; C:GO:0016021; F:GO:0004222; F:GO:0008237	F:zinc ion binding; P:integrin-mediated signaling pathway; P:Notch signaling pathway; P:membrane protein ectodomain proteolysis; P:proteolysis; C:membrane; C:integral component of membrane; F:metalloendopeptidase activity; F:metallopeptidase activity			IPR024079 (G3DSA:3.40.390.GENE3D); PF13688 (PFAM); PTHR11905 (PANTHER); IPR027053 (PTHR11905:PANTHER); SSF55486 (SUPERFAMILY)	P:GO:0007219; P:GO:0006509; F:GO:0004222; F:GO:0008237	P:Notch signaling pathway; P:membrane protein ectodomain proteolysis; F:metalloendopeptidase activity; F:metallopeptidase activity
[INTERPRO, NO-BLAST]	TRINITY_DN19078_c1_g1_i1	---NA---	266									no IPS match	no IPS match	no IPS match
[INTERPRO, NO-BLAST]	TRINITY_DN1907_c0_g1_i1	---NA---	682									no IPS match	no IPS match	no IPS match
[INTERPRO, NO-BLAST]	TRINITY_DN19081_c0_g1_i1	---NA---	306									no IPS match	no IPS match	no IPS match
[INTERPRO, NO-BLAST]	TRINITY_DN19083_c0_g1_i1	---NA---	345									no IPS match	no IPS match	no IPS match
[INTERPRO, NO-BLAST]	TRINITY_DN19086_c0_g1_i1	---NA---	275									no IPS match	no IPS match	no IPS match
[INTERPRO, NO-BLAST]	TRINITY_DN19089_c0_g1_i1	---NA---	269									no IPS match	no IPS match	no IPS match
[INTERPRO, NO-BLAST]	TRINITY_DN19098_c0_g1_i1	---NA---	804									mobidb-lite (MOBIDB_LITE)	no GO terms	no GO terms
[INTERPRO, BLASTED, MAPPED]	TRINITY_DN19099_c0_g1_i1	nematode cuticle collagen domain	3269	20	1.09156e-33	50.5	6	P:GO:0040011; C:GO:0005581; P:GO:0010171; C:GO:0016020; C:GO:0016021; F:GO:0042302	P:locomotion; C:collagen trimer; P:body morphogenesis; C:membrane; C:integral component of membrane; F:structural constituent of cuticle			IPR002486 (SMART); IPR008160 (PFAM); IPR002486 (PFAM); mobidb-lite (MOBIDB_LITE); mobidb-lite (MOBIDB_LITE); PTHR24023:SF638 (PANTHER); PTHR24023 (PANTHER)	F:GO:0042302	F:structural constituent of cuticle
[INTERPRO, NO-BLAST]	TRINITY_DN19106_c0_g1_i1	---NA---	454									no IPS match	no IPS match	no IPS match
[INTERPRO, NO-BLAST]	TRINITY_DN19107_c0_g1_i1	---NA---	355									mobidb-lite (MOBIDB_LITE)	no GO terms	no GO terms
[INTERPRO, NO-BLAST]	TRINITY_DN19108_c0_g1_i1	---NA---	207									no IPS match	no IPS match	no IPS match
[INTERPRO, NO-BLAST]	TRINITY_DN19120_c0_g1_i1	---NA---	395									no IPS match	no IPS match	no IPS match
[INTERPRO, NO-BLAST]	TRINITY_DN19122_c0_g1_i1	---NA---	696									no IPS match	no IPS match	no IPS match
[INTERPRO, NO-BLAST]	TRINITY_DN19125_c0_g1_i1	---NA---	918									no IPS match	no IPS match	no IPS match
[INTERPRO, NO-BLAST]	TRINITY_DN19127_c0_g1_i1	---NA---	250									no IPS match	no IPS match	no IPS match
[INTERPRO, NO-BLAST]	TRINITY_DN19128_c0_g1_i1	---NA---	292									mobidb-lite (MOBIDB_LITE)	no GO terms	no GO terms
[INTERPRO, NO-BLAST]	TRINITY_DN19136_c0_g1_i1	---NA---	615									no IPS match	no IPS match	no IPS match
[INTERPRO, NO-BLAST]	TRINITY_DN19141_c0_g1_i1	---NA---	279									no IPS match	no IPS match	no IPS match
[INTERPRO, NO-BLAST]	TRINITY_DN19142_c0_g1_i1	---NA---	316									mobidb-lite (MOBIDB_LITE)	no GO terms	no GO terms
[INTERPRO, NO-BLAST]	TRINITY_DN19145_c10_g1_i1	---NA---	283									no IPS match	no IPS match	no IPS match
[INTERPRO, BLASTED, MAPPED]	TRINITY_DN19149_c0_g1_i1	UV excision repair RAD23 homolog B	1307	20	4.92728e-83	56.65	4	C:GO:0005634; P:GO:0043161; P:GO:0006289; F:GO:0003684	C:nucleus; P:proteasome-mediated ubiquitin-dependent protein catabolic process; P:nucleotide-excision repair; F:damaged DNA binding			IPR004806 (PRINTS); IPR006636 (SMART); IPR015940 (SMART); IPR000626 (SMART); G3DSA:1.10.8.10 (GENE3D); IPR015360 (PFAM); G3DSA:1.10.8.10 (GENE3D); IPR015940 (PFAM); G3DSA:3.10.20.90 (GENE3D); IPR000626 (PFAM); G3DSA:1.10.10.540 (GENE3D); IPR004806 (TIGRFAM); mobidb-lite (MOBIDB_LITE); PTHR10621 (PANTHER); IPR015940 (PROSITE_PROFILES); IPR000626 (PROSITE_PROFILES); IPR015940 (PROSITE_PROFILES); cd…	C:GO:0005634; P:GO:0043161; F:GO:0005515; P:GO:0006289; F:GO:0003684	C:nucleus; P:proteasome-mediated ubiquitin-dependent protein catabolic process; F:protein binding; P:nucleotide-excision repair; F:damaged DNA binding
[INTERPRO, BLASTED]	TRINITY_DN19153_c0_g1_i1	hypothetical protein Tcan_17179	2265	20	2.57548e-68	51.95						no IPS match	no IPS match	no IPS match
[INTERPRO, NO-BLAST]	TRINITY_DN19158_c0_g1_i1	---NA---	711									no IPS match	no IPS match	no IPS match
[INTERPRO, NO-BLAST]	TRINITY_DN19161_c0_g1_i1	---NA---	626									no IPS match	no IPS match	no IPS match
[INTERPRO, NO-BLAST]	TRINITY_DN19163_c2_g1_i1	---NA---	416									mobidb-lite (MOBIDB_LITE)	no GO terms	no GO terms
[INTERPRO, NO-BLAST]	TRINITY_DN19169_c0_g1_i1	---NA---	756									no IPS match	no IPS match	no IPS match
[INTERPRO, BLASTED, MAPPED, ANNOTATED]	TRINITY_DN19171_c2_g1_i1	peptidyl-prolyl cis-trans isomerase NIMA-interacting 4	539	20	2.13441e-60	82.95	3	F:GO:0003755; P:GO:0000413; C:GO:0005886	F:peptidyl-prolyl cis-trans isomerase activity; P:protein peptidyl-prolyl isomerization; C:plasma membrane	EC:5.2.1.8	Peptidylprolyl isomerase	G3DSA:3.10.50.40 (GENE3D); PF13616 (PFAM); mobidb-lite (MOBIDB_LITE); PTHR10657:SF21 (PANTHER); PTHR10657 (PANTHER); IPR000297 (PROSITE_PROFILES); SSF54534 (SUPERFAMILY)	F:GO:0016853	F:isomerase activity
[INTERPRO, BLASTED, MAPPED, ANNOTATED]	TRINITY_DN19174_c1_g1_i1	F-box SPRY domain-containing 1	1115	20	4.22352e-90	79.2	19	P:GO:0043518; P:GO:0006351; C:GO:0045202; C:GO:0005840; C:GO:0043005; P:GO:0006412; F:GO:0003677; P:GO:0010629; P:GO:0048681; F:GO:0003899; F:GO:0032549; F:GO:0003735; P:GO:0030517; P:GO:0043066; C:GO:0030054; F:GO:0030246; P:GO:0051965; P:GO:0010212; P:GO:0016567	P:negative regulation of DNA damage response, signal transduction by p53 class mediator; P:transcription, DNA-templated; C:synapse; C:ribosome; C:neuron projection; P:translation; F:DNA binding; P:negative regulation of gene expression; P:negative regulation of axon regeneration; F:DNA-directed 5'-3' RNA polymerase activity; F:ribonucleoside binding; F:structural constituent of ribosome; P:negati…	EC:2.7.7.6	DNA-directed RNA polymerase	IPR003877 (PFAM); PTHR12245:SF21 (PANTHER); PTHR12245 (PANTHER); IPR001870 (PROSITE_PROFILES); IPR013320 (SUPERFAMILY)	F:GO:0005515	F:protein binding
[INTERPRO, NO-BLAST]	TRINITY_DN19177_c0_g1_i1	---NA---	329									no IPS match	no IPS match	no IPS match
[INTERPRO, NO-BLAST]	TRINITY_DN19178_c0_g1_i1	---NA---	1034									mobidb-lite (MOBIDB_LITE)	no GO terms	no GO terms
[INTERPRO, BLASTED, MAPPED, ANNOTATED]	TRINITY_DN19198_c0_g1_i1	iGin family	4005	20	0	66.45	6	C:GO:0030425; P:GO:0097112; P:GO:0046929; C:GO:0045202; C:GO:0005886; C:GO:0030424	C:dendrite; P:gamma-aminobutyric acid receptor clustering; P:negative regulation of neurotransmitter secretion; C:synapse; C:plasma membrane; C:axon			IPR029058 (G3DSA:3.40.50.GENE3D); IPR002018 (PFAM); mobidb-lite (MOBIDB_LITE); PTHR11559 (PANTHER); PTHR11559:SF295 (PANTHER); IPR029058 (SUPERFAMILY)	no GO terms	no GO terms
[INTERPRO, NO-BLAST]	TRINITY_DN19202_c2_g1_i1	---NA---	202									no IPS match	no IPS match	no IPS match
[INTERPRO, BLASTED]	TRINITY_DN19204_c0_g1_i1	PDZ domain-containing 2	843	2	2.47188e-09	75						IPR001478 (PFAM); G3DSA:2.30.42.10 (GENE3D); IPR001478 (PROSITE_PROFILES); cd00992 (CDD); IPR001478 (SUPERFAMILY)	F:GO:0005515	F:protein binding
[INTERPRO, NO-BLAST]	TRINITY_DN19208_c0_g1_i1	---NA---	447									no IPS match	no IPS match	no IPS match
[INTERPRO, NO-BLAST]	TRINITY_DN19210_c1_g1_i1	---NA---	210									mobidb-lite (MOBIDB_LITE)	no GO terms	no GO terms
[INTERPRO, NO-BLAST]	TRINITY_DN19213_c0_g1_i1	---NA---	420									IPR000626 (PFAM); G3DSA:3.10.20.90 (GENE3D); IPR000626 (PROSITE_PROFILES); IPR029071 (SUPERFAMILY)	F:GO:0005515	F:protein binding
[INTERPRO, BLASTED, MAPPED, ANNOTATED]	TRINITY_DN19217_c0_g1_i1	hexokinase type variant	2017	20	0	72.45	7	F:GO:0000166; P:GO:0001678; P:GO:0006096; F:GO:0004340; C:GO:0005829; F:GO:0019158; F:GO:0008865	F:nucleotide binding; P:cellular glucose homeostasis; P:glycolytic process; F:glucokinase activity; C:cytosol; F:mannokinase activity; F:fructokinase activity	EC:2.7.1.7; EC:2.7.1.4; EC:2.7.1.2; EC:2.7.1.1	Mannokinase; Fructokinase; Glucokinase; Hexokinase	PR00475 (PRINTS); IPR022673 (PFAM); G3DSA:3.40.367.20 (GENE3D); G3DSA:3.30.420.40 (GENE3D); IPR022672 (PFAM); PTHR19443:SF49 (PANTHER); IPR001312 (PANTHER); IPR001312 (PROSITE_PROFILES); cd00012 (CDD); SSF53067 (SUPERFAMILY); SSF53067 (SUPERFAMILY)	F:GO:0005536; P:GO:0005975; F:GO:0005524; P:GO:0001678; F:GO:0004396; F:GO:0016773; P:GO:0046835	F:glucose binding; P:carbohydrate metabolic process; F:ATP binding; P:cellular glucose homeostasis; F:hexokinase activity; F:phosphotransferase activity, alcohol group as acceptor; P:carbohydrate phosphorylation
[INTERPRO, NO-BLAST]	TRINITY_DN19220_c0_g1_i1	---NA---	785									no IPS match	no IPS match	no IPS match
[INTERPRO, NO-BLAST]	TRINITY_DN19227_c0_g1_i1	---NA---	358									no IPS match	no IPS match	no IPS match
[INTERPRO, BLASTED, MAPPED, ANNOTATED]	TRINITY_DN19230_c0_g1_i1	male abnormal 3	3264	20	1.0164e-42	66.65	7	P:GO:0000122; C:GO:0005634; F:GO:0003700; F:GO:0042803; F:GO:0000979; F:GO:0000987; P:GO:0045138	P:negative regulation of transcription from RNA polymerase II promoter; C:nucleus; F:transcription factor activity, sequence-specific DNA binding; F:protein homodimerization activity; F:RNA polymerase II core promoter sequence-specific DNA binding; F:core promoter proximal region sequence-specific DNA binding; P:nematode male tail tip morphogenesis			IPR001275 (SMART); IPR001275 (G3DSA:4.10.1040.GENE3D); IPR001275 (PFAM); mobidb-lite (MOBIDB_LITE); mobidb-lite (MOBIDB_LITE); mobidb-lite (MOBIDB_LITE); mobidb-lite (MOBIDB_LITE); mobidb-lite (MOBIDB_LITE); PTHR12322:SF92 (PANTHER); IPR026607 (PANTHER); IPR001275 (PROSITE_PROFILES); IPR001275 (PROSITE_PROFILES); IPR001275 (SUPERFAMILY); IPR001275 (SUPERFAMILY)	C:GO:0005634; F:GO:0003700; P:GO:0006355; F:GO:0043565	C:nucleus; F:transcription factor activity, sequence-specific DNA binding; P:regulation of transcription, DNA-templated; F:sequence-specific DNA binding
[INTERPRO, BLASTED, MAPPED, ANNOTATED]	TRINITY_DN19235_c0_g1_i1	Stomatin mitochondrial	1530	20	9.56049e-93	84	1	C:GO:0016020	C:membrane			IPR001972 (PRINTS); IPR001107 (SMART); IPR001107 (PFAM); PTHR43327 (PANTHER); PTHR43327:SF13 (PANTHER); cd08829 (CDD); IPR001107 (SUPERFAMILY)	C:GO:0016020	C:membrane
[INTERPRO, NO-BLAST]	TRINITY_DN19236_c0_g1_i1	---NA---	586									mobidb-lite (MOBIDB_LITE)	no GO terms	no GO terms
[INTERPRO, NO-BLAST]	TRINITY_DN19240_c0_g1_i1	---NA---	492									no IPS match	no IPS match	no IPS match
[INTERPRO, BLASTED, MAPPED, ANNOTATED]	TRINITY_DN19243_c0_g1_i1	Myosin-2 essential light chain	3433	20	1.54027e-29	82.35	5	C:GO:0016459; C:GO:0005737; F:GO:0005509; P:GO:0000281; P:GO:0009792	C:myosin complex; C:cytoplasm; F:calcium ion binding; P:mitotic cytokinesis; P:embryo development ending in birth or egg hatching			mobidb-lite (MOBIDB_LITE)	no GO terms	no GO terms
[INTERPRO, NO-BLAST]	TRINITY_DN19248_c0_g1_i1	---NA---	263									no IPS match	no IPS match	no IPS match
[INTERPRO, NO-BLAST]	TRINITY_DN19252_c0_g1_i1	---NA---	425									no IPS match	no IPS match	no IPS match
[INTERPRO, NO-BLAST]	TRINITY_DN19253_c1_g1_i1	---NA---	253									no IPS match	no IPS match	no IPS match
[INTERPRO, NO-BLAST]	TRINITY_DN19254_c0_g1_i1	---NA---	446									no IPS match	no IPS match	no IPS match
[INTERPRO, BLASTED, MAPPED, ANNOTATED]	TRINITY_DN19258_c0_g1_i1	tricarboxylate carrier	4791	20	5.96647e-121	72.5	4	P:GO:0006811; P:GO:0055085; C:GO:0005739; C:GO:0016020	P:ion transport; P:transmembrane transport; C:mitochondrion; C:membrane			IPR004686 (TIGRFAM); IPR004686 (PFAM); PTHR11153:SF25 (PANTHER); IPR004686 (PANTHER)	P:GO:0006811; P:GO:0055085; F:GO:0015075; C:GO:0016020	P:ion transport; P:transmembrane transport; F:ion transmembrane transporter activity; C:membrane
[INTERPRO, NO-BLAST]	TRINITY_DN19259_c0_g1_i1	---NA---	267									no IPS match	no IPS match	no IPS match
[INTERPRO, NO-BLAST]	TRINITY_DN19262_c0_g1_i1	---NA---	219									no IPS match	no IPS match	no IPS match
[INTERPRO, NO-BLAST]	TRINITY_DN19264_c0_g1_i1	---NA---	202									no IPS match	no IPS match	no IPS match
[INTERPRO, NO-BLAST]	TRINITY_DN19265_c0_g1_i1	---NA---	250									no IPS match	no IPS match	no IPS match
[INTERPRO, NO-BLAST]	TRINITY_DN19269_c1_g1_i1	---NA---	388									G3DSA:1.20.5.340 (GENE3D); mobidb-lite (MOBIDB_LITE)	no GO terms	no GO terms
[INTERPRO, BLASTED, MAPPED, ANNOTATED]	TRINITY_DN19270_c0_g1_i1	UDP-glucuronosyltransferase ugt-50	3927	20	2.49603e-85	54.8	2	P:GO:0008152; F:GO:0016740	P:metabolic process; F:transferase activity			IPR002213 (PFAM); G3DSA:3.40.50.2000 (GENE3D); G3DSA:3.40.50.2000 (GENE3D); IPR002213 (PANTHER); PTHR11926:SF441 (PANTHER); SSF53756 (SUPERFAMILY)	F:GO:0016758; P:GO:0008152	F:transferase activity, transferring hexosyl groups; P:metabolic process
[INTERPRO, NO-BLAST]	TRINITY_DN19271_c0_g1_i1	---NA---	1291									mobidb-lite (MOBIDB_LITE); mobidb-lite (MOBIDB_LITE)	no GO terms	no GO terms
[INTERPRO, BLASTED, MAPPED, ANNOTATED]	TRINITY_DN19275_c1_g1_i1	Glutamine-Fructose 6-phosphate ransferase homolog	1316	20	0	76.7	10	P:GO:0005975; P:GO:0002119; F:GO:0004360; P:GO:0009792; P:GO:0006915; P:GO:0006002; P:GO:0006047; P:GO:1901137; F:GO:0030246; P:GO:0000003	P:carbohydrate metabolic process; P:nematode larval development; F:glutamine-fructose-6-phosphate transaminase (isomerizing) activity; P:embryo development ending in birth or egg hatching; P:apoptotic process; P:fructose 6-phosphate metabolic process; P:UDP-N-acetylglucosamine metabolic process; P:carbohydrate derivative biosynthetic process; F:carbohydrate binding; P:reproduction	EC:2.6.1.16	Glutamine--fructose-6-phosphate transaminase (isomerizing)	PF13522 (PFAM); G3DSA:3.40.50.10490 (GENE3D); IPR029055 (G3DSA:3.60.20.GENE3D); PTHR10937:SF19 (PANTHER); PTHR10937 (PANTHER); IPR017932 (PROSITE_PROFILES); cd00714 (CDD); IPR029055 (SUPERFAMILY); SSF53697 (SUPERFAMILY)	no GO terms	no GO terms
[INTERPRO, BLASTED, MAPPED, ANNOTATED]	TRINITY_DN19277_c0_g1_i1	pantoate--beta-alanine ligase	2357	20	4.75675e-106	61.45	2	P:GO:0015940; F:GO:0004592	P:pantothenate biosynthetic process; F:pantoate-beta-alanine ligase activity	EC:6.3.2.1	Pantoate--beta-alanine ligase (AMP-forming)	IPR003721 (PFAM); G3DSA:3.30.1300.10 (GENE3D); IPR014729 (G3DSA:3.40.50.GENE3D); PTHR21299 (PANTHER); IPR003721 (PTHR21299:PANTHER); SSF52374 (SUPERFAMILY)	P:GO:0015940; F:GO:0004592	P:pantothenate biosynthetic process; F:pantoate-beta-alanine ligase activity
[INTERPRO, NO-BLAST]	TRINITY_DN19282_c0_g1_i1	---NA---	410									no IPS match	no IPS match	no IPS match
[INTERPRO, NO-BLAST]	TRINITY_DN19283_c0_g1_i1	---NA---	241									no IPS match	no IPS match	no IPS match
[INTERPRO, NO-BLAST]	TRINITY_DN19286_c0_g1_i1	---NA---	235									no IPS match	no IPS match	no IPS match
[INTERPRO, NO-BLAST]	TRINITY_DN19288_c0_g1_i1	---NA---	490									mobidb-lite (MOBIDB_LITE)	no GO terms	no GO terms
[INTERPRO, NO-BLAST]	TRINITY_DN19290_c0_g1_i1	---NA---	272									no IPS match	no IPS match	no IPS match
[INTERPRO, BLASTED]	TRINITY_DN19297_c0_g1_i1	2-oxoisovalerate dehydrogenase subunit mitochondrial	1303	2	3.80727e-06	87						mobidb-lite (MOBIDB_LITE)	no GO terms	no GO terms
[INTERPRO, BLASTED, MAPPED, ANNOTATED]	TRINITY_DN19302_c0_g1_i1	Intracelllar ipase A family	3005	20	3.74886e-146	68.1	16	F:GO:0042803; P:GO:0032880; P:GO:0009786; C:GO:0005783; P:GO:0046488; F:GO:0008970; C:GO:0005634; F:GO:0005546; F:GO:0070273; F:GO:0001786; P:GO:0034638; P:GO:0051289; F:GO:0047499; C:GO:0005829; F:GO:0070300; P:GO:0070207	F:protein homodimerization activity; P:regulation of protein localization; P:regulation of asymmetric cell division; C:endoplasmic reticulum; P:phosphatidylinositol metabolic process; F:phosphatidylcholine 1-acylhydrolase activity; C:nucleus; F:phosphatidylinositol-4,5-bisphosphate binding; F:phosphatidylinositol-4-phosphate binding; F:phosphatidylserine binding; P:phosphatidylcholine catabolic p…	EC:3.1.1.32; EC:3.1.1.1; EC:3.1.1.4	Phospholipase A(1); Carboxylesterase; Phospholipase A(2)	IPR029058 (G3DSA:3.40.50.GENE3D); mobidb-lite (MOBIDB_LITE); PTHR23509 (PANTHER); PTHR23509:SF20 (PANTHER); IPR029058 (SUPERFAMILY)	no GO terms	no GO terms
[INTERPRO, NO-BLAST]	TRINITY_DN19304_c0_g1_i1	---NA---	3003									no IPS match	no IPS match	no IPS match
[INTERPRO, BLASTED]	TRINITY_DN19306_c0_g1_i1	telomere-associated RIF1 isoform X1	460	2	6.24963e-11	51						mobidb-lite (MOBIDB_LITE)	no GO terms	no GO terms
[INTERPRO, NO-BLAST]	TRINITY_DN19307_c0_g1_i1	---NA---	208									mobidb-lite (MOBIDB_LITE)	no GO terms	no GO terms
[INTERPRO, NO-BLAST]	TRINITY_DN19313_c0_g1_i1	---NA---	284									no IPS match	no IPS match	no IPS match
[INTERPRO, NO-BLAST]	TRINITY_DN19316_c1_g1_i1	---NA---	244									no IPS match	no IPS match	no IPS match
[INTERPRO, NO-BLAST]	TRINITY_DN19317_c0_g1_i1	---NA---	221									no IPS match	no IPS match	no IPS match
[INTERPRO, BLASTED, MAPPED, ANNOTATED]	TRINITY_DN19320_c0_g1_i1	4-hydroxybutyrate coenzyme a transferase	1724	20	2.04459e-133	74.85	3	C:GO:0005739; C:GO:0005829; F:GO:0008410	C:mitochondrion; C:cytosol; F:CoA-transferase activity			G3DSA:3.40.1080.10 (GENE3D); IPR026888 (PFAM); G3DSA:3.40.1080.10 (GENE3D); IPR003702 (PFAM); PTHR21432 (PANTHER); PTHR21432:SF20 (PANTHER); SSF100950 (SUPERFAMILY); SSF100950 (SUPERFAMILY)	F:GO:0003824; P:GO:0006084	F:catalytic activity; P:acetyl-CoA metabolic process
[INTERPRO, BLASTED, MAPPED, ANNOTATED]	TRINITY_DN19321_c1_g1_i1	Zinc finger	2063	20	0	69.15	1	F:GO:0005488	F:binding			IPR013087 (SMART); PF12756 (PFAM); G3DSA:3.30.160.60 (GENE3D); mobidb-lite (MOBIDB_LITE); PTHR13267 (PANTHER); IPR013087 (PROSITE_PROFILES); IPR013087 (SUPERFAMILY); IPR013087 (SUPERFAMILY)	F:GO:0003676	F:nucleic acid binding
[INTERPRO, NO-BLAST]	TRINITY_DN19322_c0_g1_i1	---NA---	220									no IPS match	no IPS match	no IPS match
[INTERPRO, BLASTED, MAPPED, ANNOTATED]	TRINITY_DN19325_c0_g1_i1	Serine threonine- kinase unc-51	2170	20	6.2358e-109	70.3	18	P:GO:0040014; P:GO:0040024; P:GO:0032880; P:GO:0008340; P:GO:0009792; P:GO:0043277; P:GO:0007411; P:GO:0045138; P:GO:0046777; C:GO:0043025; F:GO:0004674; F:GO:0005524; P:GO:0030516; F:GO:0005515; P:GO:0006914; P:GO:0012501; P:GO:0016477; C:GO:0030424	P:regulation of multicellular organism growth; P:dauer larval development; P:regulation of protein localization; P:determination of adult lifespan; P:embryo development ending in birth or egg hatching; P:apoptotic cell clearance; P:axon guidance; P:nematode male tail tip morphogenesis; P:protein autophosphorylation; C:neuronal cell body; F:protein serine/threonine kinase activity; F:ATP binding; …	EC:2.7.11	Transferring phosphorus-containing groups	IPR000719 (SMART); PIRSF000654 (PIRSF); G3DSA:3.30.200.20 (GENE3D); IPR000719 (PFAM); G3DSA:1.10.510.10 (GENE3D); mobidb-lite (MOBIDB_LITE); mobidb-lite (MOBIDB_LITE); PTHR24348 (PANTHER); IPR000719 (PROSITE_PROFILES); IPR011009 (SUPERFAMILY)	F:GO:0005524; F:GO:0004672; P:GO:0006468	F:ATP binding; F:protein kinase activity; P:protein phosphorylation
[INTERPRO, BLASTED, MAPPED]	TRINITY_DN19330_c0_g1_i1	Uncharacterized MFS-type transporter	982	20	1.02635e-53	62.4	7	P:GO:0055085; P:GO:0040011; C:GO:0016020; C:GO:0016021; P:GO:0006810; P:GO:0016358; P:GO:0007413	P:transmembrane transport; P:locomotion; C:membrane; C:integral component of membrane; P:transport; P:dendrite development; P:axonal fasciculation			G3DSA:1.20.1250.20 (GENE3D); PTHR10924:SF18 (PANTHER); PTHR10924 (PANTHER); IPR020846 (SUPERFAMILY)	no GO terms	no GO terms
[INTERPRO, NO-BLAST]	TRINITY_DN19333_c0_g1_i1	---NA---	1294									mobidb-lite (MOBIDB_LITE)	no GO terms	no GO terms
[INTERPRO, BLASTED, MAPPED]	TRINITY_DN19336_c0_g1_i1	hypothetical protein ASU_07693	1913	20	1.20258e-155	62.45	2	C:GO:0016020; C:GO:0016021	C:membrane; C:integral component of membrane			no IPS match	no IPS match	no IPS match
[INTERPRO, NO-BLAST]	TRINITY_DN19339_c0_g1_i1	---NA---	309									no IPS match	no IPS match	no IPS match
[INTERPRO, BLASTED, MAPPED]	TRINITY_DN19341_c1_g1_i1	ankyrin repeat	1201	20	1.48881e-43	53.65	2	F:GO:0004842; P:GO:0016567	F:ubiquitin-protein transferase activity; P:protein ubiquitination			IPR002110 (SMART); IPR002110 (PFAM); IPR020683 (G3DSA:1.25.40.GENE3D); IPR020683 (G3DSA:1.25.40.GENE3D); IPR020683 (PFAM); IPR020683 (G3DSA:1.25.40.GENE3D); IPR020683 (G3DSA:1.25.40.GENE3D); PTHR24123 (PANTHER); IPR002110 (PROSITE_PROFILES); IPR020683 (PROSITE_PROFILES); IPR002110 (PROSITE_PROFILES); IPR002110 (PROSITE_PROFILES); IPR002110 (PROSITE_PROFILES); IPR002110 (PROSITE_PROFILES); IPR0021…	F:GO:0005515	F:protein binding
[INTERPRO, NO-BLAST]	TRINITY_DN19342_c0_g1_i1	---NA---	288									no IPS match	no IPS match	no IPS match
[INTERPRO, NO-BLAST]	TRINITY_DN19344_c0_g1_i1	---NA---	265									mobidb-lite (MOBIDB_LITE)	no GO terms	no GO terms
[INTERPRO, BLASTED, MAPPED, ANNOTATED]	TRINITY_DN19345_c0_g1_i1	S-(hydroxymethyl)glutathione dehydrogenase class III alcohol dehydrogenase	5639	20	1.83355e-91	51.3	2	F:GO:0003824; P:GO:0008152	F:catalytic activity; P:metabolic process			IPR000504 (SMART); G3DSA:3.40.50.150 (GENE3D); G3DSA:3.30.70.330 (GENE3D); PTHR11061:SF37 (PANTHER); IPR010280 (PANTHER); IPR010280 (PROSITE_PROFILES); IPR029063 (SUPERFAMILY); IPR000504 (SUPERFAMILY)	F:GO:0003676; F:GO:0008173; P:GO:0006396	F:nucleic acid binding; F:RNA methyltransferase activity; P:RNA processing
[INTERPRO, NO-BLAST]	TRINITY_DN19357_c0_g1_i1	---NA---	266									PS51257 (PROSITE_PROFILES)	no GO terms	no GO terms
[INTERPRO, BLASTED, MAPPED, ANNOTATED]	TRINITY_DN19358_c0_g1_i1	sodium hydrogen exchanger 3 family	4243	20	9.45237e-169	70.85	14	F:GO:0019901; F:GO:0015299; P:GO:0006470; P:GO:0048856; F:GO:0004860; P:GO:0006469; P:GO:0044767; C:GO:0005634; P:GO:0006814; P:GO:0098662; F:GO:0004725; C:GO:0005938; C:GO:0016020; P:GO:0032501	F:protein kinase binding; F:solute:proton antiporter activity; P:protein dephosphorylation; P:anatomical structure development; F:protein kinase inhibitor activity; P:negative regulation of protein kinase activity; P:single-organism developmental process; C:nucleus; P:sodium ion transport; P:inorganic cation transmembrane transport; F:protein tyrosine phosphatase activity; C:cell cortex; C:membra…	EC:3.1.3.16; EC:3.1.3.48; EC:3.1.3.41	Protein-serine/threonine phosphatase; Protein-tyrosine-phosphatase; 4-nitrophenylphosphatase	IPR006153 (PFAM); IPR004709 (TIGRFAM); mobidb-lite (MOBIDB_LITE); IPR018422 (PANTHER); PTHR10110:SF132 (PANTHER)	P:GO:0006814; P:GO:0055085; P:GO:0006812; F:GO:0015299; F:GO:0015385; C:GO:0016021; P:GO:0006885	P:sodium ion transport; P:transmembrane transport; P:cation transport; F:solute:proton antiporter activity; F:sodium:proton antiporter activity; C:integral component of membrane; P:regulation of pH
[INTERPRO, BLASTED, MAPPED]	TRINITY_DN19359_c0_g1_i1	MLt- (mlt-10) related	2496	20	1.02169e-89	61.25	5	P:GO:0040011; P:GO:0009792; C:GO:0016020; C:GO:0016021; P:GO:0000003	P:locomotion; P:embryo development ending in birth or egg hatching; C:membrane; C:integral component of membrane; P:reproduction			IPR006954 (PFAM); mobidb-lite (MOBIDB_LITE); mobidb-lite (MOBIDB_LITE); PTHR21523 (PANTHER); PTHR21523:SF28 (PANTHER)	no GO terms	no GO terms
[INTERPRO, NO-BLAST]	TRINITY_DN19361_c10_g1_i1	---NA---	542									no IPS match	no IPS match	no IPS match
[INTERPRO, NO-BLAST]	TRINITY_DN19364_c0_g1_i1	---NA---	408									no IPS match	no IPS match	no IPS match
[INTERPRO, NO-BLAST]	TRINITY_DN19367_c0_g1_i1	---NA---	1615									no IPS match	no IPS match	no IPS match
[INTERPRO, NO-BLAST]	TRINITY_DN19370_c0_g1_i1	---NA---	581									no IPS match	no IPS match	no IPS match
[INTERPRO, NO-BLAST]	TRINITY_DN19375_c0_g1_i1	---NA---	351									no IPS match	no IPS match	no IPS match
[INTERPRO, BLASTED, MAPPED]	TRINITY_DN19379_c0_g1_i1	NETO (NEuropilin and TOlloid-like) homolog	3051	20	1.48836e-71	51.25	3	C:GO:0016020; C:GO:0016021; P:GO:2000312	C:membrane; C:integral component of membrane; P:regulation of kainate selective glutamate receptor activity			IPR000859 (SMART); G3DSA:4.10.1220.10 (GENE3D); G3DSA:4.10.400.10 (GENE3D); IPR000859 (G3DSA:2.60.120.GENE3D); IPR000859 (PFAM); IPR028867 (PTHR10127:PANTHER); PTHR10127 (PANTHER); IPR000859 (PROSITE_PROFILES); IPR000859 (PROSITE_PROFILES); IPR002172 (PROSITE_PROFILES); IPR000859 (CDD); cd00112 (CDD); IPR000859 (CDD); IPR000859 (SUPERFAMILY); IPR000859 (SUPERFAMILY); IPR002172 (SUPERFAMILY)	F:GO:0005515; P:GO:0048168	F:protein binding; P:regulation of neuronal synaptic plasticity
[INTERPRO, NO-BLAST]	TRINITY_DN19380_c10_g1_i1	---NA---	230									no IPS match	no IPS match	no IPS match
[INTERPRO, BLASTED, MAPPED, ANNOTATED]	TRINITY_DN19382_c0_g1_i1	nematode cuticle collagen domain	572	20	7.46939e-34	80.25	3	C:GO:0005581; C:GO:0016021; F:GO:0042302	C:collagen trimer; C:integral component of membrane; F:structural constituent of cuticle			IPR002486 (SMART); IPR002486 (PFAM); mobidb-lite (MOBIDB_LITE); PTHR24023:SF697 (PANTHER); PTHR24023 (PANTHER)	F:GO:0042302	F:structural constituent of cuticle
[INTERPRO, BLASTED, MAPPED, ANNOTATED]	TRINITY_DN19383_c0_g1_i1	pre-mRNA splicing factor ATP-dependent RNA helicase	747	20	1.63366e-30	73.9	13	P:GO:0007281; P:GO:0040022; P:GO:0010172; C:GO:0005681; P:GO:0048589; F:GO:0004004; P:GO:0000398; F:GO:0000166; F:GO:0003676; F:GO:0005515; P:GO:0008406; P:GO:0050794; C:GO:0005737	P:germ cell development; P:feminization of hermaphroditic germ-line; P:embryonic body morphogenesis; C:spliceosomal complex; P:developmental growth; F:ATP-dependent RNA helicase activity; P:mRNA splicing, via spliceosome; F:nucleotide binding; F:nucleic acid binding; F:protein binding; P:gonad development; P:regulation of cellular process; C:cytoplasm	EC:3.6.1.3; EC:3.6.1.15	Adenosinetriphosphatase; Nucleoside-triphosphate phosphatase	mobidb-lite (MOBIDB_LITE); PTHR18934 (PANTHER); PTHR18934:SF175 (PANTHER)	no GO terms	no GO terms
[INTERPRO, NO-BLAST]	TRINITY_DN19389_c0_g1_i1	---NA---	1206									mobidb-lite (MOBIDB_LITE)	no GO terms	no GO terms
[INTERPRO, BLASTED, MAPPED]	TRINITY_DN19391_c0_g1_i1	tau-tubulin kinase 1	1191	20	3.46766e-40	54.15	6	F:GO:0005524; F:GO:0004672; P:GO:0016310; F:GO:0004674; P:GO:0006468; F:GO:0016301	F:ATP binding; F:protein kinase activity; P:phosphorylation; F:protein serine/threonine kinase activity; P:protein phosphorylation; F:kinase activity			G3DSA:1.10.510.10 (GENE3D); PTHR11909:SF276 (PANTHER); PTHR11909 (PANTHER); IPR000719 (PROSITE_PROFILES); IPR011009 (SUPERFAMILY)	F:GO:0005524; F:GO:0004672; P:GO:0006468	F:ATP binding; F:protein kinase activity; P:protein phosphorylation
[INTERPRO, NO-BLAST]	TRINITY_DN19397_c0_g1_i1	---NA---	293									no IPS match	no IPS match	no IPS match
[INTERPRO, NO-BLAST]	TRINITY_DN19406_c0_g1_i1	---NA---	1344									no IPS match	no IPS match	no IPS match
[INTERPRO, NO-BLAST]	TRINITY_DN19408_c0_g1_i1	---NA---	422									no IPS match	no IPS match	no IPS match
[INTERPRO, NO-BLAST]	TRINITY_DN19411_c0_g1_i1	---NA---	203									mobidb-lite (MOBIDB_LITE); IPR014010 (PROSITE_PROFILES)	no GO terms	no GO terms
[INTERPRO, NO-BLAST]	TRINITY_DN19412_c0_g1_i1	---NA---	206									no IPS match	no IPS match	no IPS match
[INTERPRO, BLASTED, MAPPED, ANNOTATED]	TRINITY_DN19413_c1_g1_i1	homeobox goosecoid-like	1858	20	1.27034e-21	72.2	1	F:GO:0003677	F:DNA binding			IPR001356 (SMART); G3DSA:1.10.10.60 (GENE3D); IPR001356 (PFAM); mobidb-lite (MOBIDB_LITE); mobidb-lite (MOBIDB_LITE); mobidb-lite (MOBIDB_LITE); PTHR24329:SF447 (PANTHER); PTHR24329 (PANTHER); IPR001356 (PROSITE_PROFILES); IPR001356 (CDD); IPR009057 (SUPERFAMILY)	F:GO:0003677	F:DNA binding
[INTERPRO, NO-BLAST]	TRINITY_DN19417_c0_g1_i1	---NA---	739									no IPS match	no IPS match	no IPS match
[INTERPRO, NO-BLAST]	TRINITY_DN19419_c0_g1_i1	---NA---	518									no IPS match	no IPS match	no IPS match
[INTERPRO, BLASTED]	TRINITY_DN1941_c0_g1_i1	hypothetical protein RMCBS344292_18353	705	3	6.42578e-06	76						IPR000571 (SMART); IPR000571 (PFAM); IPR000571 (G3DSA:4.10.1000.GENE3D); IPR000571 (PROSITE_PROFILES); IPR000571 (SUPERFAMILY)	F:GO:0046872	F:metal ion binding
[INTERPRO, NO-BLAST]	TRINITY_DN19421_c0_g1_i1	---NA---	217									no IPS match	no IPS match	no IPS match
[INTERPRO, BLASTED, MAPPED, ANNOTATED]	TRINITY_DN19426_c0_g1_i1	Hypothetical protein CBG10963	1136	18	4.29574e-39	73.06	1	C:GO:0016021	C:integral component of membrane			no IPS match	no IPS match	no IPS match
[INTERPRO, NO-BLAST]	TRINITY_DN19427_c0_g1_i1	---NA---	314									no IPS match	no IPS match	no IPS match
[INTERPRO, NO-BLAST]	TRINITY_DN19432_c0_g1_i1	---NA---	1069									mobidb-lite (MOBIDB_LITE)	no GO terms	no GO terms
[INTERPRO, BLASTED, MAPPED, ANNOTATED]	TRINITY_DN19440_c0_g1_i1	Phosphatidylserine decarboxylase beta chain	2967	20	3.4161e-111	69.55	4	C:GO:0005739; C:GO:0016020; P:GO:0008654; F:GO:0016831	C:mitochondrion; C:membrane; P:phospholipid biosynthetic process; F:carboxy-lyase activity			IPR003817 (PFAM); IPR033177 (TIGRFAM); IPR033177 (PANTHER); PTHR10067:SF12 (PANTHER)	F:GO:0004609; P:GO:0008654	F:phosphatidylserine decarboxylase activity; P:phospholipid biosynthetic process
[INTERPRO, NO-BLAST]	TRINITY_DN19449_c0_g1_i1	---NA---	209									no IPS match	no IPS match	no IPS match
[INTERPRO, NO-BLAST]	TRINITY_DN19452_c0_g1_i1	---NA---	222									mobidb-lite (MOBIDB_LITE)	no GO terms	no GO terms
[INTERPRO, NO-BLAST]	TRINITY_DN19461_c0_g1_i1	---NA---	215									no IPS match	no IPS match	no IPS match
[INTERPRO, BLASTED, MAPPED, ANNOTATED]	TRINITY_DN19463_c1_g1_i1	hypothetical protein CAEBREN_29388	323	7	2.9509e-09	62.29	3	P:GO:0090304; F:GO:0097159; F:GO:1901363	P:nucleic acid metabolic process; F:organic cyclic compound binding; F:heterocyclic compound binding			no IPS match	no IPS match	no IPS match
[INTERPRO, BLASTED, MAPPED, ANNOTATED]	TRINITY_DN19464_c0_g1_i1	mtN3 saliva family	4681	20	1.72642e-65	67.2	5	C:GO:0016021; P:GO:0008643; C:GO:0005794; F:GO:0051119; C:GO:0005886	C:integral component of membrane; P:carbohydrate transport; C:Golgi apparatus; F:sugar transmembrane transporter activity; C:plasma membrane			IPR004316 (PFAM); PTHR10791:SF72 (PANTHER); PTHR10791 (PANTHER)	C:GO:0016021	C:integral component of membrane
[INTERPRO, BLASTED, MAPPED, ANNOTATED]	TRINITY_DN19465_c0_g1_i1	ras-related rab-1a	969	20	2.14041e-120	72.15	17	P:GO:1902582; P:GO:0007154; P:GO:0007275; P:GO:0040011; P:GO:0022607; C:GO:0000139; P:GO:0009653; P:GO:0048468; P:GO:0006897; P:GO:0006996; P:GO:0044700; P:GO:0000003; C:GO:0005789; P:GO:0006888; P:GO:0050794; P:GO:0051704; P:GO:0050896	P:single-organism intracellular transport; P:cell communication; P:multicellular organism development; P:locomotion; P:cellular component assembly; C:Golgi membrane; P:anatomical structure morphogenesis; P:cell development; P:endocytosis; P:organelle organization; P:single organism signaling; P:reproduction; C:endoplasmic reticulum membrane; P:ER to Golgi vesicle-mediated transport; P:regulation …			PR00449 (PRINTS); SM00174 (SMART); SM00173 (SMART); SM00175 (SMART); G3DSA:3.40.50.300 (GENE3D); G3DSA:3.30.70.1390 (GENE3D); IPR001806 (PFAM); IPR005225 (TIGRFAM); PTHR24073 (PANTHER); PTHR24073:SF795 (PANTHER); PS51419 (PROSITE_PROFILES); IPR027417 (SUPERFAMILY)	F:GO:0005525; F:GO:0003924	F:GTP binding; F:GTPase activity
[INTERPRO, NO-BLAST]	TRINITY_DN19467_c0_g1_i1	---NA---	468									no IPS match	no IPS match	no IPS match
[INTERPRO, NO-BLAST]	TRINITY_DN19469_c0_g1_i1	---NA---	222									no IPS match	no IPS match	no IPS match
[INTERPRO, NO-BLAST]	TRINITY_DN19473_c0_g1_i1	---NA---	427									mobidb-lite (MOBIDB_LITE)	no GO terms	no GO terms
[INTERPRO, NO-BLAST]	TRINITY_DN19476_c0_g1_i1	---NA---	686									no IPS match	no IPS match	no IPS match
[INTERPRO, BLASTED, MAPPED]	TRINITY_DN19480_c0_g1_i1	hypothetical protein WUBG_07754, partial	2723	2	8.45553e-06	47.5	2	C:GO:0016020; C:GO:0016021	C:membrane; C:integral component of membrane			G3DSA:1.10.287.70 (GENE3D); SSF81324 (SUPERFAMILY)	no GO terms	no GO terms
[INTERPRO, BLASTED, MAPPED, ANNOTATED]	TRINITY_DN19488_c0_g1_i1	P300 CBP Associated Factor homolog	2815	20	1.18313e-104	63.8	1	F:GO:0016740	F:transferase activity			IPR001487 (PRINTS); IPR001487 (SMART); IPR000182 (PFAM); G3DSA:3.40.630.30 (GENE3D); IPR001487 (G3DSA:1.20.920.GENE3D); IPR001487 (PFAM); PTHR22880:SF210 (PANTHER); PTHR22880 (PANTHER); IPR001487 (PROSITE_PROFILES); IPR000182 (PROSITE_PROFILES); PS51257 (PROSITE_PROFILES); cd04301 (CDD); cd05509 (CDD); IPR001487 (SUPERFAMILY); IPR016181 (SUPERFAMILY)	F:GO:0005515; F:GO:0008080	F:protein binding; F:N-acetyltransferase activity
[INTERPRO, BLASTED, MAPPED]	TRINITY_DN19489_c0_g1_i1	UBA TS-N domain	1763	8	9.39116e-17	44.38	8	F:GO:0004842; C:GO:0005634; F:GO:0003746; C:GO:0005737; P:GO:0006414; F:GO:0016874; P:GO:0042787; P:GO:0016567	F:ubiquitin-protein transferase activity; C:nucleus; F:translation elongation factor activity; C:cytoplasm; P:translational elongation; F:ligase activity; P:protein ubiquitination involved in ubiquitin-dependent protein catabolic process; P:protein ubiquitination			IPR004170 (PFAM); IPR004170 (PROSITE_PROFILES); SSF117839 (SUPERFAMILY)	no GO terms	no GO terms
[INTERPRO, NO-BLAST]	TRINITY_DN19491_c0_g1_i1	---NA---	570									no IPS match	no IPS match	no IPS match
[INTERPRO, BLASTED, MAPPED, ANNOTATED]	TRINITY_DN19493_c0_g1_i1	Zinc transporter ZIP9	883	20	1.48551e-25	70.4	2	C:GO:0016020; P:GO:0006810	C:membrane; P:transport			IPR003689 (PFAM); PTHR16133 (PANTHER); PTHR16133:SF3 (PANTHER)	P:GO:0055085; C:GO:0016020; F:GO:0046873; P:GO:0030001	P:transmembrane transport; C:membrane; F:metal ion transmembrane transporter activity; P:metal ion transport
[INTERPRO, NO-BLAST]	TRINITY_DN19499_c0_g1_i1	---NA---	376									no IPS match	no IPS match	no IPS match
[INTERPRO, NO-BLAST]	TRINITY_DN19500_c0_g1_i1	---NA---	285									no IPS match	no IPS match	no IPS match
[INTERPRO, NO-BLAST]	TRINITY_DN19501_c0_g1_i1	---NA---	203									no IPS match	no IPS match	no IPS match
[INTERPRO, BLASTED, MAPPED]	TRINITY_DN19502_c1_g1_i1	rac gtpase-activating 1	6169	20	2.87218e-53	53.9	4	P:GO:0007165; F:GO:0046872; P:GO:0035556; C:GO:0005622	P:signal transduction; F:metal ion binding; P:intracellular signal transduction; C:intracellular			IPR002219 (SMART); IPR000198 (SMART); G3DSA:3.30.60.20 (GENE3D); IPR000198 (PFAM); G3DSA:1.20.5.170 (GENE3D); G3DSA:1.10.555.10 (GENE3D); mobidb-lite (MOBIDB_LITE); mobidb-lite (MOBIDB_LITE); PTHR23176:SF84 (PANTHER); PTHR23176 (PANTHER); IPR002219 (PROSITE_PROFILES); IPR000198 (PROSITE_PROFILES); IPR008936 (SUPERFAMILY); SSF57889 (SUPERFAMILY)	P:GO:0007165; P:GO:0035556	P:signal transduction; P:intracellular signal transduction
[INTERPRO, NO-BLAST]	TRINITY_DN19503_c0_g1_i1	---NA---	263									mobidb-lite (MOBIDB_LITE)	no GO terms	no GO terms
[INTERPRO, NO-BLAST]	TRINITY_DN19506_c0_g1_i1	---NA---	245									mobidb-lite (MOBIDB_LITE)	no GO terms	no GO terms
[INTERPRO, NO-BLAST]	TRINITY_DN19510_c1_g1_i1	---NA---	1793									mobidb-lite (MOBIDB_LITE); mobidb-lite (MOBIDB_LITE); mobidb-lite (MOBIDB_LITE)	no GO terms	no GO terms
[INTERPRO, NO-BLAST]	TRINITY_DN19513_c0_g1_i1	---NA---	288									no IPS match	no IPS match	no IPS match
[INTERPRO, NO-BLAST]	TRINITY_DN19516_c0_g1_i1	---NA---	405									no IPS match	no IPS match	no IPS match
[INTERPRO, BLASTED, MAPPED, ANNOTATED]	TRINITY_DN19517_c0_g1_i1	kinase domain	818	3	4.50096e-07	75.33	3	P:GO:0071586; C:GO:0016021; F:GO:0004222	P:CAAX-box protein processing; C:integral component of membrane; F:metalloendopeptidase activity	EC:3.4.24	Acting on peptide bonds (peptidases)	no IPS match	no IPS match	no IPS match
[INTERPRO, BLASTED, MAPPED, ANNOTATED]	TRINITY_DN19521_c0_g1_i1	DNA polymerase	1270	20	4.93604e-115	75.9	15	P:GO:0006270; P:GO:0090305; P:GO:0006273; P:GO:0007275; P:GO:0006272; F:GO:0004003; P:GO:0006303; F:GO:0001882; F:GO:0000166; F:GO:0003677; F:GO:0008408; F:GO:0003887; C:GO:0005658; P:GO:0032508; P:GO:0071897	P:DNA replication initiation; P:nucleic acid phosphodiester bond hydrolysis; P:lagging strand elongation; P:multicellular organism development; P:leading strand elongation; F:ATP-dependent DNA helicase activity; P:double-strand break repair via nonhomologous end joining; F:nucleoside binding; F:nucleotide binding; F:DNA binding; F:3'-5' exonuclease activity; F:DNA-directed DNA polymerase activity…	EC:3.6.1.3; EC:2.7.7.7; EC:3.6.1.15	Adenosinetriphosphatase; DNA-directed DNA polymerase; Nucleoside-triphosphate phosphatase	TIGR00592 (TIGRFAM); G3DSA:3.30.342.10 (GENE3D); IPR023211 (G3DSA:3.90.1600.GENE3D); IPR006134 (PFAM); PTHR10322 (PANTHER); IPR029702 (PTHR10322:PANTHER); SSF56672 (SUPERFAMILY)	F:GO:0000166; F:GO:0003677; P:GO:0006270; F:GO:0003887; P:GO:0006260	F:nucleotide binding; F:DNA binding; P:DNA replication initiation; F:DNA-directed DNA polymerase activity; P:DNA replication
[INTERPRO, BLASTED]	TRINITY_DN19523_c1_g1_i1	PREDICTED: uncharacterized protein LOC106012791	554	1	6.25948e-06	55						no IPS match	no IPS match	no IPS match
[INTERPRO, NO-BLAST]	TRINITY_DN19525_c1_g10_i1	---NA---	207									no IPS match	no IPS match	no IPS match
[INTERPRO, NO-BLAST]	TRINITY_DN19526_c0_g1_i1	---NA---	1652									mobidb-lite (MOBIDB_LITE); mobidb-lite (MOBIDB_LITE); mobidb-lite (MOBIDB_LITE)	no GO terms	no GO terms
[INTERPRO, NO-BLAST]	TRINITY_DN19529_c0_g1_i1	---NA---	207									no IPS match	no IPS match	no IPS match
[INTERPRO, NO-BLAST]	TRINITY_DN19532_c0_g1_i1	---NA---	211									no IPS match	no IPS match	no IPS match
[INTERPRO, NO-BLAST]	TRINITY_DN19535_c0_g1_i1	---NA---	818									no IPS match	no IPS match	no IPS match
[INTERPRO, BLASTED, MAPPED, ANNOTATED]	TRINITY_DN19540_c0_g1_i1	HEAT repeat	5488	20	2.99036e-109	56.25	6	C:GO:0043229; F:GO:0097159; F:GO:1901363; P:GO:0051276; F:GO:0016818; F:GO:0016740	C:intracellular organelle; F:organic cyclic compound binding; F:heterocyclic compound binding; P:chromosome organization; F:hydrolase activity, acting on acid anhydrides, in phosphorus-containing anhydrides; F:transferase activity			IPR011989 (G3DSA:1.25.10.GENE3D); IPR013598 (PFAM); PTHR12363:SF39 (PANTHER); PTHR12363 (PANTHER); IPR016024 (SUPERFAMILY)	F:GO:0005488	F:binding
[INTERPRO, NO-BLAST]	TRINITY_DN19542_c0_g1_i1	---NA---	633									mobidb-lite (MOBIDB_LITE)	no GO terms	no GO terms
[INTERPRO, NO-BLAST]	TRINITY_DN19545_c0_g1_i1	---NA---	256									no IPS match	no IPS match	no IPS match
[INTERPRO, NO-BLAST]	TRINITY_DN19547_c0_g1_i1	---NA---	366									no IPS match	no IPS match	no IPS match
[INTERPRO, BLASTED, MAPPED, ANNOTATED]	TRINITY_DN19548_c0_g1_i1	coatomer subunit beta family	1122	20	1.79331e-39	73.45	7	P:GO:0006888; P:GO:0048599; P:GO:0006890; P:GO:0009792; P:GO:0006891; P:GO:0006886; C:GO:0030126	P:ER to Golgi vesicle-mediated transport; P:oocyte development; P:retrograde vesicle-mediated transport, Golgi to ER; P:embryo development ending in birth or egg hatching; P:intra-Golgi vesicle-mediated transport; P:intracellular protein transport; C:COPI vesicle coat			IPR006692 (PFAM); PTHR19876:SF10 (PANTHER); PTHR19876 (PANTHER)	C:GO:0030117; P:GO:0016192; F:GO:0005198; P:GO:0006886	C:membrane coat; P:vesicle-mediated transport; F:structural molecule activity; P:intracellular protein transport
[INTERPRO, BLASTED, MAPPED, ANNOTATED]	TRINITY_DN19549_c1_g1_i1	uncharacterized protein LOC111030768	370	20	5.96861e-26	62.5	1	F:GO:0005488	F:binding			PTHR32344:SF2 (PANTHER); IPR033375 (PANTHER)	C:GO:0005634; F:GO:0003690; F:GO:0001227; P:GO:0006357	C:nucleus; F:double-stranded DNA binding; F:transcriptional repressor activity, RNA polymerase II transcription regulatory region sequence-specific binding; P:regulation of transcription from RNA polymerase II promoter
[INTERPRO, BLASTED, MAPPED, ANNOTATED]	TRINITY_DN19550_c0_g1_i1	endopeptidase La	699	20	4.00024e-08	61.05	3	F:GO:0097159; F:GO:1901363; F:GO:0008233	F:organic cyclic compound binding; F:heterocyclic compound binding; F:peptidase activity			IPR008269 (PFAM); IPR014721 (G3DSA:3.30.230.GENE3D); IPR027065 (PANTHER); PTHR43718:SF2 (PANTHER); IPR020568 (SUPERFAMILY)	F:GO:0005524; P:GO:0030163; P:GO:0006508; F:GO:0004252; F:GO:0004176	F:ATP binding; P:protein catabolic process; P:proteolysis; F:serine-type endopeptidase activity; F:ATP-dependent peptidase activity
[INTERPRO, NO-BLAST]	TRINITY_DN19553_c0_g1_i1	---NA---	392									no IPS match	no IPS match	no IPS match
[INTERPRO, NO-BLAST]	TRINITY_DN19557_c0_g1_i1	---NA---	644									no IPS match	no IPS match	no IPS match
[INTERPRO, BLASTED, MAPPED, ANNOTATED]	TRINITY_DN19560_c0_g1_i1	Glutamine-dependent NAD(+) synthetase	3247	20	0	64.7	6	F:GO:0004359; F:GO:0003952; C:GO:0005737; P:GO:0008340; P:GO:0009435; F:GO:0008795	F:glutaminase activity; F:NAD+ synthase (glutamine-hydrolyzing) activity; C:cytoplasm; P:determination of adult lifespan; P:NAD biosynthetic process; F:NAD+ synthase activity	EC:3.5.1.2; EC:6.3.1.5; EC:6.3.5.1	Glutaminase; NAD(+) synthase; NAD(+) synthase (glutamine-hydrolyzing)	IPR022310 (PFAM); IPR014445 (PIRSF); IPR003010 (PFAM); IPR014729 (G3DSA:3.40.50.GENE3D); IPR003010 (G3DSA:3.60.110.GENE3D); IPR003694 (PANTHER); PTHR23090:SF11 (PANTHER); IPR003010 (PROSITE_PROFILES); cd07570 (CDD); IPR003010 (SUPERFAMILY); SSF52402 (SUPERFAMILY)	F:GO:0016810; F:GO:0005524; F:GO:0003952; P:GO:0006807; P:GO:0009435	F:hydrolase activity, acting on carbon-nitrogen (but not peptide) bonds; F:ATP binding; F:NAD+ synthase (glutamine-hydrolyzing) activity; P:nitrogen compound metabolic process; P:NAD biosynthetic process
[INTERPRO, BLASTED, MAPPED, ANNOTATED]	TRINITY_DN19564_c0_g1_i1	26S proteasome non-ATPase regulatory subunit 13	888	20	2.03734e-29	62.45	2	C:GO:0000502; P:GO:0009987	C:proteasome complex; P:cellular process			IPR000717 (SMART); SM00753 (SMART); IPR000717 (PFAM); IPR011991 (G3DSA:1.10.10.GENE3D); PTHR10539 (PANTHER); IPR035298 (PTHR10539:PANTHER); IPR011991 (SUPERFAMILY)	F:GO:0005515	F:protein binding
[INTERPRO, NO-BLAST]	TRINITY_DN19567_c1_g1_i1	---NA---	551									no IPS match	no IPS match	no IPS match
[INTERPRO, BLASTED, MAPPED, ANNOTATED]	TRINITY_DN19568_c1_g1_i1	diphthine methyl ester synthase	857	20	1.00054e-63	79.75	3	P:GO:0017183; F:GO:0004164; P:GO:0032259	P:peptidyl-diphthamide biosynthetic process from peptidyl-histidine; F:diphthine synthase activity; P:methylation	EC:2.1.1.98	Diphthine synthase	IPR014777 (G3DSA:3.40.1010.GENE3D); IPR000878 (PFAM); IPR004551 (TIGRFAM); IPR014776 (G3DSA:3.30.950.GENE3D); mobidb-lite (MOBIDB_LITE); IPR004551 (PTHR10882:PANTHER); PTHR10882 (PANTHER); IPR004551 (CDD); IPR000878 (SUPERFAMILY)	P:GO:0017183; P:GO:0008152; F:GO:0004164; F:GO:0008168	P:peptidyl-diphthamide biosynthetic process from peptidyl-histidine; P:metabolic process; F:diphthine synthase activity; F:methyltransferase activity
[INTERPRO, NO-BLAST]	TRINITY_DN19575_c0_g1_i1	---NA---	451									no IPS match	no IPS match	no IPS match
[INTERPRO, NO-BLAST]	TRINITY_DN19577_c0_g1_i1	---NA---	468									mobidb-lite (MOBIDB_LITE)	no GO terms	no GO terms
[INTERPRO, NO-BLAST]	TRINITY_DN19579_c0_g1_i1	---NA---	237									mobidb-lite (MOBIDB_LITE)	no GO terms	no GO terms
[INTERPRO, BLASTED, MAPPED]	TRINITY_DN19582_c0_g1_i1	CK5P3_CAEEL ame: Full=CDK5RAP3	2131	20	5.26248e-93	54.85	9	C:GO:0016020; C:GO:0012505; P:GO:0055113; P:GO:0070586; C:GO:0005575; P:GO:0006810; P:GO:0007346; F:GO:0003674; P:GO:0000079	C:membrane; C:endomembrane system; P:epiboly involved in gastrulation with mouth forming second; P:cell-cell adhesion involved in gastrulation; C:cellular_component; P:transport; P:regulation of mitotic cell cycle; F:molecular_function; P:regulation of cyclin-dependent protein serine/threonine kinase activity			IPR008491 (PFAM); PTHR14894:SF1 (PANTHER); IPR008491 (PANTHER)	no GO terms	no GO terms
[INTERPRO, NO-BLAST]	TRINITY_DN19589_c0_g1_i1	---NA---	406									no IPS match	no IPS match	no IPS match
[INTERPRO, NO-BLAST]	TRINITY_DN19590_c1_g1_i1	---NA---	288									no IPS match	no IPS match	no IPS match
[INTERPRO, NO-BLAST]	TRINITY_DN19591_c0_g1_i1	---NA---	1140									mobidb-lite (MOBIDB_LITE); mobidb-lite (MOBIDB_LITE); mobidb-lite (MOBIDB_LITE); mobidb-lite (MOBIDB_LITE)	no GO terms	no GO terms
[INTERPRO, BLASTED, MAPPED, ANNOTATED]	TRINITY_DN19598_c0_g1_i1	Innexin unc-7	278	20	9.96924e-08	78.05	4	C:GO:0005921; P:GO:0006811; C:GO:0016021; C:GO:0005886	C:gap junction; P:ion transport; C:integral component of membrane; C:plasma membrane			no IPS match	no IPS match	no IPS match
[INTERPRO, NO-BLAST]	TRINITY_DN19600_c0_g1_i1	---NA---	234									no IPS match	no IPS match	no IPS match
[INTERPRO, NO-BLAST]	TRINITY_DN19601_c0_g1_i1	---NA---	226									no IPS match	no IPS match	no IPS match
[INTERPRO, NO-BLAST]	TRINITY_DN19605_c0_g1_i1	---NA---	1353									mobidb-lite (MOBIDB_LITE)	no GO terms	no GO terms
[INTERPRO, NO-BLAST]	TRINITY_DN19606_c0_g1_i1	---NA---	299									no IPS match	no IPS match	no IPS match
[INTERPRO, NO-BLAST]	TRINITY_DN19613_c0_g1_i1	---NA---	241									no IPS match	no IPS match	no IPS match
[INTERPRO, NO-BLAST]	TRINITY_DN19619_c0_g1_i1	---NA---	273									no IPS match	no IPS match	no IPS match
[INTERPRO, BLASTED, MAPPED, ANNOTATED]	TRINITY_DN19622_c0_g1_i1	tubulin--tyrosine ligase 12	2388	20	6.19611e-153	58.6	3	C:GO:0055120; C:GO:0005783; C:GO:0030017	C:striated muscle dense body; C:endoplasmic reticulum; C:sarcomere			IPR013815 (G3DSA:3.30.1490.GENE3D); IPR004344 (PFAM); IPR027749 (PTHR12241:PANTHER); PTHR12241 (PANTHER); IPR004344 (PROSITE_PROFILES)	F:GO:0005524; F:GO:0003824; P:GO:0006464	F:ATP binding; F:catalytic activity; P:cellular protein modification process
[INTERPRO, NO-BLAST]	TRINITY_DN19623_c0_g1_i1	---NA---	1493									no IPS match	no IPS match	no IPS match
[INTERPRO, NO-BLAST]	TRINITY_DN19628_c0_g1_i1	---NA---	459									no IPS match	no IPS match	no IPS match
[INTERPRO, BLASTED, MAPPED]	TRINITY_DN19631_c1_g1_i1	glycosyltransferase family 4	1645	20	6.53354e-16	57	1	F:GO:0016740	F:transferase activity			IPR028098 (PFAM); SSF53756 (SUPERFAMILY)	no GO terms	no GO terms
[INTERPRO, NO-BLAST]	TRINITY_DN19635_c0_g1_i1	---NA---	385									no IPS match	no IPS match	no IPS match
[INTERPRO, NO-BLAST]	TRINITY_DN19637_c0_g1_i1	---NA---	1258									mobidb-lite (MOBIDB_LITE)	no GO terms	no GO terms
[INTERPRO, NO-BLAST]	TRINITY_DN19639_c0_g1_i1	---NA---	975									IPR008974 (G3DSA:2.60.210.GENE3D); IPR002083 (PFAM); mobidb-lite (MOBIDB_LITE); cd00121 (CDD); IPR008974 (SUPERFAMILY)	F:GO:0005515	F:protein binding
[INTERPRO, NO-BLAST]	TRINITY_DN19640_c0_g1_i1	---NA---	214									no IPS match	no IPS match	no IPS match
[INTERPRO, BLASTED, MAPPED, ANNOTATED]	TRINITY_DN19642_c0_g1_i1	PRP38 family	2021	20	4.61303e-99	83.05	3	F:GO:0004843; C:GO:0071011; P:GO:0006511	F:thiol-dependent ubiquitin-specific protease activity; C:precatalytic spliceosome; P:ubiquitin-dependent protein catabolic process	EC:3.4.19.12	Ubiquitinyl hydrolase 1	IPR005037 (PFAM); mobidb-lite (MOBIDB_LITE); IPR005037 (PANTHER)	no GO terms	no GO terms
[INTERPRO, NO-BLAST]	TRINITY_DN19643_c0_g1_i1	---NA---	736									no IPS match	no IPS match	no IPS match
[INTERPRO, BLASTED, MAPPED, ANNOTATED]	TRINITY_DN19644_c0_g1_i1	regulator of nonsense transcripts 1 isoform X1	3518	20	0	76.8	6	F:GO:0003677; F:GO:0005524; F:GO:0008270; P:GO:0000184; C:GO:0005737; F:GO:0004386	F:DNA binding; F:ATP binding; F:zinc ion binding; P:nuclear-transcribed mRNA catabolic process, nonsense-mediated decay; C:cytoplasm; F:helicase activity	EC:3.6.1.15	Nucleoside-triphosphate phosphatase	G3DSA:3.40.50.300 (GENE3D); PF13086 (PFAM); IPR018999 (PFAM); PF13087 (PFAM); G3DSA:3.40.50.300 (GENE3D); mobidb-lite (MOBIDB_LITE); cd00046 (CDD); IPR027417 (SUPERFAMILY)	F:GO:0003677; F:GO:0005524; F:GO:0008270; P:GO:0000184; C:GO:0005737; F:GO:0004386	F:DNA binding; F:ATP binding; F:zinc ion binding; P:nuclear-transcribed mRNA catabolic process, nonsense-mediated decay; C:cytoplasm; F:helicase activity
[INTERPRO, NO-BLAST]	TRINITY_DN19647_c0_g1_i1	---NA---	366									no IPS match	no IPS match	no IPS match
[INTERPRO, NO-BLAST]	TRINITY_DN19648_c0_g1_i1	---NA---	616									mobidb-lite (MOBIDB_LITE); mobidb-lite (MOBIDB_LITE)	no GO terms	no GO terms
[INTERPRO, NO-BLAST]	TRINITY_DN19650_c0_g1_i1	---NA---	308									IPR017896 (PROSITE_PROFILES); IPR017896 (PROSITE_PROFILES)	no GO terms	no GO terms
[INTERPRO, BLASTED, MAPPED, ANNOTATED]	TRINITY_DN19656_c0_g1_i1	Sec1 family	680	20	1.26466e-107	82.6	9	P:GO:0007271; C:GO:0098793; P:GO:0016081; F:GO:0019905; P:GO:0040011; P:GO:0001956; P:GO:0015031; C:GO:0030424; P:GO:0000003	P:synaptic transmission, cholinergic; C:presynapse; P:synaptic vesicle docking; F:syntaxin binding; P:locomotion; P:positive regulation of neurotransmitter secretion; P:protein transport; C:axon; P:reproduction			G3DSA:3.40.50.2060 (GENE3D); G3DSA:3.40.50.1910 (GENE3D); IPR001619 (PFAM); IPR001619 (PANTHER); PTHR11679:SF50 (PANTHER); IPR001619 (SUPERFAMILY)	P:GO:0016192; P:GO:0006904	P:vesicle-mediated transport; P:vesicle docking involved in exocytosis
[INTERPRO, NO-BLAST]	TRINITY_DN19665_c0_g1_i1	---NA---	302									no IPS match	no IPS match	no IPS match
[INTERPRO, NO-BLAST]	TRINITY_DN19669_c0_g1_i1	---NA---	236									no IPS match	no IPS match	no IPS match
[INTERPRO, NO-BLAST]	TRINITY_DN19671_c0_g1_i1	---NA---	259									no IPS match	no IPS match	no IPS match
[INTERPRO, NO-BLAST]	TRINITY_DN19674_c0_g1_i1	---NA---	442									no IPS match	no IPS match	no IPS match
[INTERPRO, NO-BLAST]	TRINITY_DN19676_c0_g1_i1	---NA---	656									no IPS match	no IPS match	no IPS match
[INTERPRO, NO-BLAST]	TRINITY_DN19678_c0_g1_i1	---NA---	318									no IPS match	no IPS match	no IPS match
[INTERPRO, NO-BLAST]	TRINITY_DN19683_c0_g1_i1	---NA---	602									no IPS match	no IPS match	no IPS match
[INTERPRO, NO-BLAST]	TRINITY_DN19687_c0_g1_i1	---NA---	370									no IPS match	no IPS match	no IPS match
[INTERPRO, NO-BLAST]	TRINITY_DN19688_c0_g1_i1	---NA---	385									mobidb-lite (MOBIDB_LITE)	no GO terms	no GO terms
[INTERPRO, NO-BLAST]	TRINITY_DN19689_c0_g1_i1	---NA---	224									no IPS match	no IPS match	no IPS match
[INTERPRO, NO-BLAST]	TRINITY_DN19691_c0_g1_i1	---NA---	312									no IPS match	no IPS match	no IPS match
[INTERPRO, NO-BLAST]	TRINITY_DN19694_c10_g1_i1	---NA---	359									no IPS match	no IPS match	no IPS match
[INTERPRO, BLASTED, MAPPED, ANNOTATED]	TRINITY_DN19700_c0_g1_i1	Phosphoethanolamine ransferase	1715	20	2.51535e-112	57.95	3	P:GO:0008152; F:GO:0016740; P:GO:0044699	P:metabolic process; F:transferase activity; P:single-organism process			G3DSA:3.40.50.150 (GENE3D); IPR029016 (G3DSA:3.30.450.GENE3D); PTHR10108:SF968 (PANTHER); PTHR10108 (PANTHER)	no GO terms	no GO terms
[INTERPRO, BLASTED, MAPPED]	TRINITY_DN19702_c1_g1_i1	Coiled-coil-helix-coiled-coil-helix-containing 1 domain containing	2456	20	9.92499e-20	49.25	7	C:GO:0005739; C:GO:0016020; C:GO:0016021; P:GO:0032543; C:GO:0005761; P:GO:0016310; F:GO:0016301	C:mitochondrion; C:membrane; C:integral component of membrane; P:mitochondrial translation; C:mitochondrial ribosome; P:phosphorylation; F:kinase activity			IPR032974 (PANTHER); IPR026566 (PTHR13205:PANTHER)	P:GO:0043048; F:GO:0004168	P:dolichyl monophosphate biosynthetic process; F:dolichol kinase activity
[INTERPRO, NO-BLAST]	TRINITY_DN19707_c0_g1_i1	---NA---	253									no IPS match	no IPS match	no IPS match
[INTERPRO, NO-BLAST]	TRINITY_DN19719_c0_g1_i1	---NA---	884									no IPS match	no IPS match	no IPS match
[INTERPRO, NO-BLAST]	TRINITY_DN19720_c0_g1_i1	---NA---	310									no IPS match	no IPS match	no IPS match
[INTERPRO, BLASTED, MAPPED]	TRINITY_DN19723_c0_g1_i1	aldo keto reductase family	843	13	5.71887e-09	56.23	2	F:GO:0016491; P:GO:0055114	F:oxidoreductase activity; P:oxidation-reduction process			IPR023210 (G3DSA:3.20.20.GENE3D); G3DSA:3.10.450.10 (GENE3D); mobidb-lite (MOBIDB_LITE); IPR020471 (PANTHER); PTHR11732:SF329 (PANTHER); IPR023210 (SUPERFAMILY); SSF54403 (SUPERFAMILY)	F:GO:0016491; P:GO:0055114	F:oxidoreductase activity; P:oxidation-reduction process
[INTERPRO, NO-BLAST]	TRINITY_DN19729_c0_g1_i1	---NA---	416									no IPS match	no IPS match	no IPS match
[INTERPRO, BLASTED, MAPPED]	TRINITY_DN19731_c0_g1_i1	Serpentine class T	1072	20	6.56174e-21	54.5	5	P:GO:0019915; P:GO:0006450; C:GO:0016020; C:GO:0016021; F:GO:0016740	P:lipid storage; P:regulation of translational fidelity; C:membrane; C:integral component of membrane; F:transferase activity			IPR019425 (PFAM); PTHR23021 (PANTHER); SSF81321 (SUPERFAMILY)	no GO terms	no GO terms
[INTERPRO, NO-BLAST]	TRINITY_DN19734_c1_g1_i1	---NA---	582									no IPS match	no IPS match	no IPS match
[INTERPRO, NO-BLAST]	TRINITY_DN19735_c0_g1_i1	---NA---	2632									no IPS match	no IPS match	no IPS match
[INTERPRO, NO-BLAST]	TRINITY_DN19741_c0_g1_i1	---NA---	231									mobidb-lite (MOBIDB_LITE)	no GO terms	no GO terms
[INTERPRO, BLASTED, MAPPED]	TRINITY_DN19742_c0_g1_i1	Regulator of nonsense transcripts 3A	1342	20	1.36099e-18	43.25	1	F:GO:0000166	F:nucleotide binding			IPR005120 (PFAM); G3DSA:3.30.70.330 (GENE3D); mobidb-lite (MOBIDB_LITE); PTHR13112 (PANTHER); cd12455 (CDD); IPR000504 (SUPERFAMILY)	F:GO:0003676	F:nucleic acid binding
[INTERPRO, NO-BLAST]	TRINITY_DN19750_c0_g1_i1	---NA---	401									no IPS match	no IPS match	no IPS match
[INTERPRO, NO-BLAST]	TRINITY_DN19752_c1_g1_i1	---NA---	862									no IPS match	no IPS match	no IPS match
[INTERPRO, NO-BLAST]	TRINITY_DN19762_c0_g1_i1	---NA---	268									no IPS match	no IPS match	no IPS match
[INTERPRO, BLASTED, MAPPED, ANNOTATED]	TRINITY_DN19763_c0_g1_i1	abhydrolase domain-containing 2	1314	20	1.65574e-137	67.4	5	C:GO:0016020; P:GO:0006629; C:GO:0044464; P:GO:0009987; F:GO:0016787	C:membrane; P:lipid metabolic process; C:cell part; P:cellular process; F:hydrolase activity			IPR029058 (G3DSA:3.40.50.GENE3D); IPR000073 (PFAM); PTHR10794 (PANTHER); PTHR10794:SF74 (PANTHER); IPR029058 (SUPERFAMILY)	no GO terms	no GO terms
[INTERPRO, BLASTED, MAPPED, ANNOTATED]	TRINITY_DN19764_c0_g1_i1	Asparagine--tRNA cytoplasmic	4946	20	0	73.4	7	F:GO:0003676; P:GO:0000122; F:GO:0005524; C:GO:0005737; P:GO:0007275; F:GO:0004816; P:GO:0006421	F:nucleic acid binding; P:negative regulation of transcription from RNA polymerase II promoter; F:ATP binding; C:cytoplasm; P:multicellular organism development; F:asparagine-tRNA ligase activity; P:asparaginyl-tRNA aminoacylation	EC:6.1.1.22	Asparagine--tRNA ligase	IPR002312 (PRINTS); G3DSA:2.40.50.140 (GENE3D); IPR004522 (TIGRFAM); G3DSA:3.30.930.10 (GENE3D); IPR004364 (PFAM); IPR004365 (PFAM); mobidb-lite (MOBIDB_LITE); IPR002312 (PANTHER); PTHR22594:SF39 (PANTHER); IPR006195 (PROSITE_PROFILES); cd00776 (CDD); cd04323 (CDD); SSF55681 (SUPERFAMILY); IPR012340 (SUPERFAMILY)	F:GO:0000166; F:GO:0003676; F:GO:0005524; P:GO:0006418; F:GO:0004812; C:GO:0005737; F:GO:0004816; P:GO:0006421	F:nucleotide binding; F:nucleic acid binding; F:ATP binding; P:tRNA aminoacylation for protein translation; F:aminoacyl-tRNA ligase activity; C:cytoplasm; F:asparagine-tRNA ligase activity; P:asparaginyl-tRNA aminoacylation
[INTERPRO, NO-BLAST]	TRINITY_DN19766_c0_g1_i1	---NA---	318									IPR028191 (PFAM)	no GO terms	no GO terms
[INTERPRO, NO-BLAST]	TRINITY_DN19768_c2_g1_i1	---NA---	208									no IPS match	no IPS match	no IPS match
[INTERPRO, NO-BLAST]	TRINITY_DN19773_c1_g1_i1	---NA---	651									no IPS match	no IPS match	no IPS match
[INTERPRO, BLASTED, MAPPED]	TRINITY_DN19778_c0_g1_i1	RING-H2 zinc finger	310	3	1.31574e-06	47.33	4	F:GO:0008270; F:GO:0046872; C:GO:0016020; C:GO:0016021	F:zinc ion binding; F:metal ion binding; C:membrane; C:integral component of membrane			IPR001841 (SMART); IPR013083 (G3DSA:3.30.40.GENE3D); IPR013083 (G3DSA:3.30.40.GENE3D); IPR001841 (PFAM); PTHR14155:SF278 (PANTHER); PTHR14155 (PANTHER); IPR001841 (PROSITE_PROFILES); SSF57850 (SUPERFAMILY); SSF57850 (SUPERFAMILY)	no GO terms	no GO terms
[INTERPRO, NO-BLAST]	TRINITY_DN19779_c0_g1_i1	---NA---	429									no IPS match	no IPS match	no IPS match
[INTERPRO, NO-BLAST]	TRINITY_DN19780_c0_g1_i1	---NA---	1380									IPR000626 (PFAM); G3DSA:3.10.20.90 (GENE3D); IPR000626 (PROSITE_PROFILES); cd01769 (CDD); IPR029071 (SUPERFAMILY)	F:GO:0005515	F:protein binding
[INTERPRO, NO-BLAST]	TRINITY_DN19781_c1_g1_i1	---NA---	240									no IPS match	no IPS match	no IPS match
[INTERPRO, NO-BLAST]	TRINITY_DN19782_c0_g1_i1	---NA---	2992									mobidb-lite (MOBIDB_LITE); mobidb-lite (MOBIDB_LITE); mobidb-lite (MOBIDB_LITE); mobidb-lite (MOBIDB_LITE); mobidb-lite (MOBIDB_LITE); mobidb-lite (MOBIDB_LITE); mobidb-lite (MOBIDB_LITE); mobidb-lite (MOBIDB_LITE); mobidb-lite (MOBIDB_LITE)	no GO terms	no GO terms
[INTERPRO, NO-BLAST]	TRINITY_DN19792_c0_g1_i1	---NA---	502									no IPS match	no IPS match	no IPS match
[INTERPRO, BLASTED, MAPPED, ANNOTATED]	TRINITY_DN19794_c0_g1_i1	nicotinate-nucleotide adenylyltransferase	348	20	4.70564e-09	80	4	F:GO:0005524; F:GO:0004515; F:GO:0000309; P:GO:0009435	F:ATP binding; F:nicotinate-nucleotide adenylyltransferase activity; F:nicotinamide-nucleotide adenylyltransferase activity; P:NAD biosynthetic process	EC:2.7.7.1; EC:2.7.7.18	Nicotinamide-nucleotide adenylyltransferase; Nicotinate-nucleotide adenylyltransferase	IPR014729 (G3DSA:3.40.50.GENE3D); IPR004821 (PFAM); PTHR12039 (PANTHER); SSF52374 (SUPERFAMILY)	F:GO:0003824; P:GO:0009058	F:catalytic activity; P:biosynthetic process
[INTERPRO, NO-BLAST]	TRINITY_DN19795_c0_g1_i1	---NA---	2583									mobidb-lite (MOBIDB_LITE); mobidb-lite (MOBIDB_LITE); mobidb-lite (MOBIDB_LITE); mobidb-lite (MOBIDB_LITE)	no GO terms	no GO terms
[INTERPRO, NO-BLAST]	TRINITY_DN19800_c0_g1_i1	---NA---	217									no IPS match	no IPS match	no IPS match
[INTERPRO, NO-BLAST]	TRINITY_DN19801_c0_g1_i1	---NA---	214									no IPS match	no IPS match	no IPS match
[INTERPRO, BLASTED, MAPPED, ANNOTATED]	TRINITY_DN19802_c0_g1_i1	ETC complex I subunit region	3285	20	4.51436e-54	66.85	3	P:GO:0019915; F:GO:0016651; P:GO:0044699	P:lipid storage; F:oxidoreductase activity, acting on NAD(P)H; P:single-organism process			IPR006885 (PFAM); G3DSA:3.30.160.190 (GENE3D); PTHR12219:SF19 (PANTHER); IPR006885 (PANTHER)	P:GO:0022900; F:GO:0016651	P:electron transport chain; F:oxidoreductase activity, acting on NAD(P)H
[INTERPRO, NO-BLAST]	TRINITY_DN19804_c0_g1_i1	---NA---	508									mobidb-lite (MOBIDB_LITE)	no GO terms	no GO terms
[INTERPRO, BLASTED, MAPPED, ANNOTATED]	TRINITY_DN19805_c2_g1_i1	Facilitated glucose transporter 1	2342	20	1.48691e-83	72.25	3	F:GO:0022857; P:GO:0015758; C:GO:0044425	F:transmembrane transporter activity; P:glucose transport; C:membrane part			IPR003663 (PRINTS); IPR005828 (PFAM); G3DSA:1.20.1250.20 (GENE3D); PTHR23503 (PANTHER); PTHR23503:SF76 (PANTHER); IPR020846 (PROSITE_PROFILES); IPR020846 (CDD); IPR020846 (SUPERFAMILY)	F:GO:0022891; P:GO:0055085; F:GO:0022857; C:GO:0016020; C:GO:0016021	F:substrate-specific transmembrane transporter activity; P:transmembrane transport; F:transmembrane transporter activity; C:membrane; C:integral component of membrane
[INTERPRO, NO-BLAST]	TRINITY_DN19807_c0_g1_i1	---NA---	562									no IPS match	no IPS match	no IPS match
[INTERPRO, NO-BLAST]	TRINITY_DN19812_c1_g1_i1	---NA---	219									no IPS match	no IPS match	no IPS match
[INTERPRO, NO-BLAST]	TRINITY_DN19817_c0_g1_i1	---NA---	403									no IPS match	no IPS match	no IPS match
[INTERPRO, BLASTED, MAPPED, ANNOTATED]	TRINITY_DN19824_c0_g1_i1	glutathione peroxidase	599	20	7.86069e-11	84.95	5	P:GO:0006979; F:GO:0004602; C:GO:0016021; P:GO:0098869; P:GO:0055114	P:response to oxidative stress; F:glutathione peroxidase activity; C:integral component of membrane; P:cellular oxidant detoxification; P:oxidation-reduction process	EC:1.11.1.9; EC:1.11.1.7	Glutathione peroxidase; Peroxidase	no IPS match	no IPS match	no IPS match
[INTERPRO, NO-BLAST]	TRINITY_DN19826_c0_g1_i1	---NA---	281									no IPS match	no IPS match	no IPS match
[INTERPRO, NO-BLAST]	TRINITY_DN19827_c0_g1_i1	---NA---	641									no IPS match	no IPS match	no IPS match
[INTERPRO, BLASTED, MAPPED]	TRINITY_DN19829_c1_g1_i1	FIC domain-containing	1819	20	2.80271e-11	64.05	5	C:GO:0016020; C:GO:0016021; F:GO:0016740; F:GO:0070733; P:GO:0018117	C:membrane; C:integral component of membrane; F:transferase activity; F:protein adenylyltransferase activity; P:protein adenylylation			IPR003812 (PFAM); IPR003812 (G3DSA:1.10.3290.GENE3D); PTHR13504 (PANTHER); IPR003812 (PROSITE_PROFILES); IPR003812 (SUPERFAMILY)	no GO terms	no GO terms
[INTERPRO, NO-BLAST]	TRINITY_DN19832_c0_g1_i1	---NA---	299									no IPS match	no IPS match	no IPS match
[INTERPRO, NO-BLAST]	TRINITY_DN19834_c0_g1_i1	---NA---	421									no IPS match	no IPS match	no IPS match
[INTERPRO, NO-BLAST]	TRINITY_DN19837_c0_g1_i1	---NA---	384									no IPS match	no IPS match	no IPS match
[INTERPRO, NO-BLAST]	TRINITY_DN19840_c10_g1_i1	---NA---	409									no IPS match	no IPS match	no IPS match
[INTERPRO, BLASTED, MAPPED]	TRINITY_DN19844_c0_g1_i1	flavocytochrome c	885	20	5.17692e-31	68	3	F:GO:0016491; P:GO:0055114; F:GO:0000104	F:oxidoreductase activity; P:oxidation-reduction process; F:succinate dehydrogenase activity			mobidb-lite (MOBIDB_LITE); mobidb-lite (MOBIDB_LITE); mobidb-lite (MOBIDB_LITE); PTHR22227:SF7 (PANTHER); IPR026716 (PANTHER)	no GO terms	no GO terms
[INTERPRO, NO-BLAST]	TRINITY_DN19845_c1_g1_i1	---NA---	723									no IPS match	no IPS match	no IPS match
[INTERPRO, BLASTED, MAPPED]	TRINITY_DN19853_c1_g1_i1	39S ribosomal mitochondrial	711	20	3.0703e-22	60.05	5	P:GO:0002119; P:GO:0009792; C:GO:0005840; P:GO:0006898; P:GO:0000003	P:nematode larval development; P:embryo development ending in birth or egg hatching; C:ribosome; P:receptor-mediated endocytosis; P:reproduction			no IPS match	no IPS match	no IPS match
[INTERPRO, NO-BLAST]	TRINITY_DN19855_c1_g1_i1	---NA---	2889									mobidb-lite (MOBIDB_LITE); mobidb-lite (MOBIDB_LITE); mobidb-lite (MOBIDB_LITE); mobidb-lite (MOBIDB_LITE)	no GO terms	no GO terms
[INTERPRO, NO-BLAST]	TRINITY_DN19856_c1_g1_i1	---NA---	1125									mobidb-lite (MOBIDB_LITE); mobidb-lite (MOBIDB_LITE); mobidb-lite (MOBIDB_LITE)	no GO terms	no GO terms
[INTERPRO, NO-BLAST]	TRINITY_DN19857_c0_g1_i1	---NA---	658									no IPS match	no IPS match	no IPS match
[INTERPRO, NO-BLAST]	TRINITY_DN19858_c0_g1_i1	---NA---	305									no IPS match	no IPS match	no IPS match
[INTERPRO, NO-BLAST]	TRINITY_DN19859_c0_g1_i1	---NA---	731									no IPS match	no IPS match	no IPS match
[INTERPRO, NO-BLAST]	TRINITY_DN19862_c0_g1_i1	---NA---	311									no IPS match	no IPS match	no IPS match
[INTERPRO, BLASTED, MAPPED, ANNOTATED]	TRINITY_DN19863_c0_g1_i1	nematode cuticle collagen domain	214	20	9.78869e-29	80.25	3	C:GO:0005581; C:GO:0016021; F:GO:0042302	C:collagen trimer; C:integral component of membrane; F:structural constituent of cuticle			IPR002486 (SMART); IPR002486 (PFAM); PTHR24023 (PANTHER); PTHR24023:SF697 (PANTHER)	F:GO:0042302	F:structural constituent of cuticle
[INTERPRO, BLASTED, MAPPED, ANNOTATED]	TRINITY_DN19865_c0_g1_i1	Homeobox SIX3	529	20	1.07071e-13	59.5	7	F:GO:0003700; P:GO:0030900; P:GO:0043010; P:GO:0030154; P:GO:0006355; F:GO:0005488; P:GO:0003002	F:transcription factor activity, sequence-specific DNA binding; P:forebrain development; P:camera-type eye development; P:cell differentiation; P:regulation of transcription, DNA-templated; F:binding; P:regionalization			IPR001356 (SMART); IPR001356 (PFAM); G3DSA:1.10.10.60 (GENE3D); mobidb-lite (MOBIDB_LITE); PTHR10390:SF54 (PANTHER); PTHR10390 (PANTHER); IPR001356 (PROSITE_PROFILES); IPR001356 (CDD); IPR009057 (SUPERFAMILY)	F:GO:0003677	F:DNA binding
[INTERPRO, BLASTED, MAPPED, ANNOTATED]	TRINITY_DN19866_c0_g1_i1	TPA_inf: eukaryotic translation elongation factor 1A	1659	20	0	95.95	5	F:GO:0005525; F:GO:0003746; C:GO:0005737; F:GO:0003924; P:GO:0006414	F:GTP binding; F:translation elongation factor activity; C:cytoplasm; F:GTPase activity; P:translational elongation	EC:3.6.1.15	Nucleoside-triphosphate phosphatase	IPR000795 (PRINTS); IPR004539 (TIGRFAM); G3DSA:2.40.30.10 (GENE3D); IPR000795 (PFAM); G3DSA:3.40.50.300 (GENE3D); G3DSA:2.40.30.10 (GENE3D); IPR004161 (PFAM); IPR004160 (PFAM); mobidb-lite (MOBIDB_LITE); PTHR23115:SF218 (PANTHER); PTHR23115 (PANTHER); IPR000795 (PROSITE_PROFILES); IPR004539 (HAMAP); cd03693 (CDD); cd03705 (CDD); cd01883 (CDD); IPR027417 (SUPERFAMILY); IPR009000 (SUPERFAMILY); IPR…	F:GO:0005525; F:GO:0003746; C:GO:0005737; F:GO:0003924; P:GO:0006414	F:GTP binding; F:translation elongation factor activity; C:cytoplasm; F:GTPase activity; P:translational elongation
[INTERPRO, NO-BLAST]	TRINITY_DN19867_c0_g1_i1	---NA---	466									no IPS match	no IPS match	no IPS match
[INTERPRO, NO-BLAST]	TRINITY_DN19869_c0_g1_i1	---NA---	768									no IPS match	no IPS match	no IPS match
[INTERPRO, BLASTED, MAPPED, ANNOTATED]	TRINITY_DN19873_c0_g1_i1	Calcium calmodulin-dependent kinase type 1	5140	20	6.87025e-105	92.2	12	C:GO:0005634; F:GO:0005524; F:GO:0005516; C:GO:0005737; F:GO:0046872; P:GO:0048812; P:GO:0040040; P:GO:0046777; F:GO:0004683; P:GO:0032793; P:GO:0045664; P:GO:0045944	C:nucleus; F:ATP binding; F:calmodulin binding; C:cytoplasm; F:metal ion binding; P:neuron projection morphogenesis; P:thermosensory behavior; P:protein autophosphorylation; F:calmodulin-dependent protein kinase activity; P:positive regulation of CREB transcription factor activity; P:regulation of neuron differentiation; P:positive regulation of transcription from RNA polymerase II promoter	EC:2.7.11; EC:2.7.11.17	Transferring phosphorus-containing groups; Calcium/calmodulin-dependent protein kinase	IPR000719 (SMART); G3DSA:1.10.510.10 (GENE3D); G3DSA:3.30.200.20 (GENE3D); IPR000719 (PFAM); mobidb-lite (MOBIDB_LITE); PTHR24347:SF344 (PANTHER); IPR020636 (PANTHER); IPR000719 (PROSITE_PROFILES); IPR011009 (SUPERFAMILY)	F:GO:0005524; F:GO:0004672; P:GO:0006468	F:ATP binding; F:protein kinase activity; P:protein phosphorylation
[INTERPRO, NO-BLAST]	TRINITY_DN19874_c0_g1_i1	---NA---	555									mobidb-lite (MOBIDB_LITE)	no GO terms	no GO terms
[INTERPRO, BLASTED, MAPPED]	TRINITY_DN19875_c0_g1_i1	Krueppel homolog 1-like isoform X2	2331	20	2.08442e-22	57.55	5	F:GO:0003676; F:GO:0046872; F:GO:0008168; F:GO:0016740; P:GO:0032259	F:nucleic acid binding; F:metal ion binding; F:methyltransferase activity; F:transferase activity; P:methylation			IPR013087 (SMART); G3DSA:3.30.160.60 (GENE3D); IPR015943 (G3DSA:2.130.10.GENE3D); G3DSA:2.20.28.30 (GENE3D); G3DSA:3.30.160.60 (GENE3D); mobidb-lite (MOBIDB_LITE); mobidb-lite (MOBIDB_LITE); mobidb-lite (MOBIDB_LITE); PTHR24408 (PANTHER); IPR013087 (PROSITE_PROFILES); IPR013087 (PROSITE_PROFILES); IPR013087 (PROSITE_PROFILES); IPR013087 (SUPERFAMILY); IPR013087 (SUPERFAMILY)	F:GO:0003676; F:GO:0005515	F:nucleic acid binding; F:protein binding
[INTERPRO, BLASTED, MAPPED]	TRINITY_DN19876_c0_g1_i1	WD-repeat 37	5886	20	5.55699e-122	59.4	5	F:GO:0005524; F:GO:0004672; P:GO:0016310; P:GO:0006468; F:GO:0016301	F:ATP binding; F:protein kinase activity; P:phosphorylation; P:protein phosphorylation; F:kinase activity			IPR000719 (SMART); G3DSA:3.30.200.20 (GENE3D); IPR000719 (PFAM); G3DSA:1.10.510.10 (GENE3D); PTHR22972:SF11 (PANTHER); PTHR22972 (PANTHER); IPR000719 (PROSITE_PROFILES); IPR011009 (SUPERFAMILY)	F:GO:0005524; F:GO:0004672; P:GO:0006468	F:ATP binding; F:protein kinase activity; P:protein phosphorylation
[INTERPRO, NO-BLAST]	TRINITY_DN19877_c1_g1_i1	---NA---	980									no IPS match	no IPS match	no IPS match
[INTERPRO, NO-BLAST]	TRINITY_DN19880_c0_g1_i1	---NA---	364									no IPS match	no IPS match	no IPS match
[INTERPRO, NO-BLAST]	TRINITY_DN19884_c0_g1_i1	---NA---	657									no IPS match	no IPS match	no IPS match
[INTERPRO, NO-BLAST]	TRINITY_DN19885_c0_g1_i1	---NA---	493									no IPS match	no IPS match	no IPS match
[INTERPRO, NO-BLAST]	TRINITY_DN19887_c0_g1_i1	---NA---	363									no IPS match	no IPS match	no IPS match
[INTERPRO, BLASTED, MAPPED, ANNOTATED]	TRINITY_DN19890_c0_g1_i1	Profilin	1002	20	9.90118e-25	72.8	4	P:GO:0042989; C:GO:0005938; C:GO:0015629; F:GO:0003785	P:sequestering of actin monomers; C:cell cortex; C:actin cytoskeleton; F:actin monomer binding			IPR005455 (PFAM); G3DSA:3.30.450.30 (GENE3D); IPR005455 (PANTHER); PTHR11604:SF15 (PANTHER); IPR005455 (SUPERFAMILY)	no GO terms	no GO terms
[INTERPRO, NO-BLAST]	TRINITY_DN19893_c0_g1_i1	---NA---	1072									no IPS match	no IPS match	no IPS match
[INTERPRO, NO-BLAST]	TRINITY_DN19896_c0_g1_i1	---NA---	248									no IPS match	no IPS match	no IPS match
[INTERPRO, NO-BLAST]	TRINITY_DN19897_c0_g1_i1	---NA---	232									no IPS match	no IPS match	no IPS match
[INTERPRO, BLASTED, MAPPED]	TRINITY_DN19898_c0_g1_i1	amino acid permease	2272	20	2.27811e-54	52.75	2	C:GO:0016020; C:GO:0016021	C:membrane; C:integral component of membrane			IPR013057 (PFAM); mobidb-lite (MOBIDB_LITE); PTHR22950:SF432 (PANTHER); PTHR22950 (PANTHER)	no GO terms	no GO terms
[INTERPRO, NO-BLAST]	TRINITY_DN19905_c0_g1_i1	---NA---	372									no IPS match	no IPS match	no IPS match
[INTERPRO, NO-BLAST]	TRINITY_DN19907_c0_g1_i1	---NA---	1344									mobidb-lite (MOBIDB_LITE); mobidb-lite (MOBIDB_LITE)	no GO terms	no GO terms
[INTERPRO, NO-BLAST]	TRINITY_DN19913_c0_g1_i1	---NA---	347									mobidb-lite (MOBIDB_LITE)	no GO terms	no GO terms
[INTERPRO, NO-BLAST]	TRINITY_DN19917_c0_g1_i1	---NA---	203									no IPS match	no IPS match	no IPS match
[INTERPRO, NO-BLAST]	TRINITY_DN19919_c0_g1_i1	---NA---	253									no IPS match	no IPS match	no IPS match
[INTERPRO, BLASTED, MAPPED, ANNOTATED]	TRINITY_DN19922_c0_g1_i1	phosphoinositide 3-kinase regulatory subunit 4	3498	20	6.76222e-113	61.85	5	P:GO:0051179; C:GO:0032991; C:GO:0043226; F:GO:0016301; P:GO:0009987	P:localization; C:macromolecular complex; C:organelle; F:kinase activity; P:cellular process			IPR000719 (SMART); G3DSA:1.10.510.10 (GENE3D); IPR000719 (PFAM); PTHR17583 (PANTHER); IPR000719 (PROSITE_PROFILES); IPR011009 (SUPERFAMILY)	F:GO:0005524; F:GO:0004672; P:GO:0006468	F:ATP binding; F:protein kinase activity; P:protein phosphorylation
[INTERPRO, NO-BLAST]	TRINITY_DN19924_c0_g1_i1	---NA---	229									mobidb-lite (MOBIDB_LITE)	no GO terms	no GO terms
[INTERPRO, NO-BLAST]	TRINITY_DN19926_c1_g1_i1	---NA---	250									no IPS match	no IPS match	no IPS match
[INTERPRO, BLASTED, MAPPED, ANNOTATED]	TRINITY_DN19929_c0_g1_i1	Ligand-Gated ion Channel	2309	20	6.70949e-126	80	6	P:GO:1902476; C:GO:0016021; C:GO:0030054; C:GO:0045202; F:GO:0008068; C:GO:0005886	P:chloride transmembrane transport; C:integral component of membrane; C:cell junction; C:synapse; F:extracellular-glutamate-gated chloride channel activity; C:plasma membrane			IPR006201 (PRINTS); IPR006028 (PRINTS); IPR006029 (PFAM); IPR006202 (PFAM); G3DSA:1.20.58.390 (GENE3D); IPR006202 (G3DSA:2.70.170.GENE3D); IPR006201 (PANTHER); PTHR18945:SF723 (PANTHER); IPR006029 (SUPERFAMILY); IPR006202 (SUPERFAMILY)	F:GO:0005216; P:GO:0006811; C:GO:0016021; F:GO:0005230	F:ion channel activity; P:ion transport; C:integral component of membrane; F:extracellular ligand-gated ion channel activity
[INTERPRO, NO-BLAST]	TRINITY_DN19933_c0_g1_i1	---NA---	270									no IPS match	no IPS match	no IPS match
[INTERPRO, NO-BLAST]	TRINITY_DN19935_c0_g1_i1	---NA---	364									no IPS match	no IPS match	no IPS match
[INTERPRO, BLASTED]	TRINITY_DN19943_c0_g1_i1	BTB POZ domain-containing 2	250	2	6.24499e-08	59.5						IPR011705 (PFAM)	no GO terms	no GO terms
[INTERPRO, NO-BLAST]	TRINITY_DN19945_c0_g1_i1	---NA---	429									no IPS match	no IPS match	no IPS match
[INTERPRO, BLASTED, MAPPED, ANNOTATED]	TRINITY_DN19948_c0_g1_i1	UDP-glucuronosyltransferase ugt-47	4395	20	2.81359e-101	52.5	1	F:GO:0016757	F:transferase activity, transferring glycosyl groups			G3DSA:3.40.50.2000 (GENE3D); IPR002213 (PFAM); G3DSA:3.40.50.2000 (GENE3D); IPR002213 (PANTHER); PTHR11926:SF441 (PANTHER); SSF53756 (SUPERFAMILY)	F:GO:0016758; P:GO:0008152	F:transferase activity, transferring hexosyl groups; P:metabolic process
[INTERPRO, NO-BLAST]	TRINITY_DN19949_c0_g1_i1	---NA---	374									mobidb-lite (MOBIDB_LITE)	no GO terms	no GO terms
[INTERPRO, NO-BLAST]	TRINITY_DN19951_c0_g1_i1	---NA---	338									no IPS match	no IPS match	no IPS match
[INTERPRO, NO-BLAST]	TRINITY_DN19953_c0_g1_i1	---NA---	320									no IPS match	no IPS match	no IPS match
[INTERPRO, NO-BLAST]	TRINITY_DN19956_c0_g1_i1	---NA---	403									no IPS match	no IPS match	no IPS match
[INTERPRO, NO-BLAST]	TRINITY_DN19959_c0_g1_i1	---NA---	394									mobidb-lite (MOBIDB_LITE)	no GO terms	no GO terms
[INTERPRO, BLASTED, MAPPED, ANNOTATED]	TRINITY_DN19961_c0_g1_i1	Two pore potassium channel sup-	1529	20	2.79667e-45	70	4	C:GO:0005887; P:GO:0071805; P:GO:0030322; F:GO:0022841	C:integral component of plasma membrane; P:potassium ion transmembrane transport; P:stabilization of membrane potential; F:potassium ion leak channel activity			IPR003092 (PRINTS); G3DSA:1.10.287.70 (GENE3D); IPR013099 (PFAM); PTHR11003:SF210 (PANTHER); PTHR11003 (PANTHER); SSF81324 (SUPERFAMILY)	P:GO:0071805; C:GO:0016020; F:GO:0005267	P:potassium ion transmembrane transport; C:membrane; F:potassium channel activity
[INTERPRO, BLASTED, MAPPED]	TRINITY_DN19963_c0_g1_i1	UPF0392 protein F59C6.8	622	5	7.26207e-09	47.6	2	C:GO:0016020; C:GO:0016021	C:membrane; C:integral component of membrane			no IPS match	no IPS match	no IPS match
[INTERPRO, NO-BLAST]	TRINITY_DN19964_c0_g1_i1	---NA---	439									no IPS match	no IPS match	no IPS match
[INTERPRO, NO-BLAST]	TRINITY_DN19967_c0_g1_i1	---NA---	376									no IPS match	no IPS match	no IPS match
[INTERPRO, BLASTED, MAPPED, ANNOTATED]	TRINITY_DN19968_c0_g1_i1	Polyadenylation Factor Subunit homolog	3613	20	3.26167e-124	77.5	6	C:GO:0005847; P:GO:0002119; P:GO:0040011; C:GO:0016607; P:GO:0018996; P:GO:0006379	C:mRNA cleavage and polyadenylation specificity factor complex; P:nematode larval development; P:locomotion; C:nuclear speck; P:molting cycle, collagen and cuticulin-based cuticle; P:mRNA cleavage			IPR020472 (PRINTS); IPR001680 (SMART); IPR015943 (G3DSA:2.130.10.GENE3D); G3DSA:2.80.10.50 (GENE3D); IPR001680 (PFAM); G3DSA:2.40.50.140 (GENE3D); mobidb-lite (MOBIDB_LITE); PTHR22836 (PANTHER); PTHR22836:SF3 (PANTHER); IPR001680 (PROSITE_PROFILES); IPR001680 (PROSITE_PROFILES); IPR001680 (PROSITE_PROFILES); IPR017986 (PROSITE_PROFILES); IPR001680 (PROSITE_PROFILES); IPR001680 (PROSITE_PROFILES);…	F:GO:0005515	F:protein binding
[INTERPRO, NO-BLAST]	TRINITY_DN19969_c0_g1_i1	---NA---	380									no IPS match	no IPS match	no IPS match
[INTERPRO, NO-BLAST]	TRINITY_DN19975_c0_g1_i1	---NA---	261									mobidb-lite (MOBIDB_LITE)	no GO terms	no GO terms
[INTERPRO, BLASTED, MAPPED, ANNOTATED]	TRINITY_DN19976_c0_g1_i1	Zinc metallo ase nas-37	2695	20	1.48756e-138	60.9	4	P:GO:0040002; P:GO:0042395; C:GO:0005576; F:GO:0004222	P:collagen and cuticulin-based cuticle development; P:ecdysis, collagen and cuticulin-based cuticle; C:extracellular region; F:metalloendopeptidase activity	EC:3.4.24	Acting on peptide bonds (peptidases)	IPR001506 (PRINTS); IPR006026 (SMART); IPR000884 (SMART); IPR000859 (SMART); IPR017050 (PIRSF); IPR001506 (PFAM); IPR024079 (G3DSA:3.40.390.GENE3D); IPR000884 (G3DSA:2.20.100.GENE3D); mobidb-lite (MOBIDB_LITE); mobidb-lite (MOBIDB_LITE); PTHR10127:SF684 (PANTHER); PTHR10127 (PANTHER); IPR000859 (PROSITE_PROFILES); IPR000884 (PROSITE_PROFILES); IPR034035 (CDD); IPR000884 (SUPERFAMILY); SSF55486 (S…	F:GO:0008270; P:GO:0006508; P:GO:0018996; F:GO:0004222; F:GO:0008237	F:zinc ion binding; P:proteolysis; P:molting cycle, collagen and cuticulin-based cuticle; F:metalloendopeptidase activity; F:metallopeptidase activity
[INTERPRO, NO-BLAST]	TRINITY_DN19977_c0_g1_i1	---NA---	374									no IPS match	no IPS match	no IPS match
[INTERPRO, NO-BLAST]	TRINITY_DN19981_c0_g1_i1	---NA---	1463									IPR008978 (G3DSA:2.60.40.GENE3D); mobidb-lite (MOBIDB_LITE)	no GO terms	no GO terms
[INTERPRO, NO-BLAST]	TRINITY_DN19982_c0_g1_i1	---NA---	210									no IPS match	no IPS match	no IPS match
[INTERPRO, NO-BLAST]	TRINITY_DN19986_c0_g1_i1	---NA---	583									no IPS match	no IPS match	no IPS match
[INTERPRO, NO-BLAST]	TRINITY_DN19987_c1_g1_i1	---NA---	668									no IPS match	no IPS match	no IPS match
[INTERPRO, NO-BLAST]	TRINITY_DN19989_c0_g1_i1	---NA---	3168									mobidb-lite (MOBIDB_LITE); mobidb-lite (MOBIDB_LITE)	no GO terms	no GO terms
[INTERPRO, NO-BLAST]	TRINITY_DN19991_c0_g1_i1	---NA---	727									no IPS match	no IPS match	no IPS match
[INTERPRO, NO-BLAST]	TRINITY_DN19997_c0_g1_i1	---NA---	576									no IPS match	no IPS match	no IPS match
[INTERPRO, NO-BLAST]	TRINITY_DN20002_c0_g1_i1	---NA---	1952									IPR013783 (G3DSA:2.60.40.GENE3D); mobidb-lite (MOBIDB_LITE)	no GO terms	no GO terms
[INTERPRO, NO-BLAST]	TRINITY_DN20008_c1_g1_i1	---NA---	327									no IPS match	no IPS match	no IPS match
[INTERPRO, BLASTED, MAPPED]	TRINITY_DN20012_c0_g1_i1	CBN-JUD-4 protein	1459	13	4.3345e-10	61.08	2	C:GO:0016020; C:GO:0016021	C:membrane; C:integral component of membrane			mobidb-lite (MOBIDB_LITE); PTHR21593:SF31 (PANTHER); PTHR21593 (PANTHER)	no GO terms	no GO terms
[INTERPRO, NO-BLAST]	TRINITY_DN20017_c0_g1_i1	---NA---	323									no IPS match	no IPS match	no IPS match
[INTERPRO, BLASTED]	TRINITY_DN20020_c0_g1_i1	ddb1- and cul4-associated factor 7	1369	20	2.07169e-152	64.65						IPR015943 (G3DSA:2.130.10.GENE3D); PTHR19919 (PANTHER); IPR017986 (SUPERFAMILY)	F:GO:0005515	F:protein binding
[INTERPRO, BLASTED, MAPPED, ANNOTATED]	TRINITY_DN20025_c0_g1_i1	Uncharacterized oxidoreductase dhs-27	1378	20	2.0157e-119	67.05	3	F:GO:0016491; C:GO:0016020; P:GO:0055114	F:oxidoreductase activity; C:membrane; P:oxidation-reduction process			IPR002347 (PRINTS); IPR002347 (PRINTS); PIRSF000126 (PIRSF); G3DSA:3.40.50.720 (GENE3D); IPR002347 (PFAM); PTHR43086 (PANTHER); cd05356 (CDD); IPR016040 (SUPERFAMILY)	no GO terms	no GO terms
[INTERPRO, NO-BLAST]	TRINITY_DN20026_c0_g1_i1	---NA---	1195									no IPS match	no IPS match	no IPS match
[INTERPRO, BLASTED]	TRINITY_DN20027_c4_g1_i1	dorsal gland cell-specific expression	689	1	7.13778e-10	47						no IPS match	no IPS match	no IPS match
[INTERPRO, NO-BLAST]	TRINITY_DN20028_c0_g1_i1	---NA---	269									mobidb-lite (MOBIDB_LITE)	no GO terms	no GO terms
[INTERPRO, NO-BLAST]	TRINITY_DN20029_c0_g1_i1	---NA---	2198									mobidb-lite (MOBIDB_LITE); mobidb-lite (MOBIDB_LITE); mobidb-lite (MOBIDB_LITE)	no GO terms	no GO terms
[INTERPRO, NO-BLAST]	TRINITY_DN20030_c1_g1_i1	---NA---	331									no IPS match	no IPS match	no IPS match
[INTERPRO, NO-BLAST]	TRINITY_DN20033_c0_g1_i1	---NA---	268									no IPS match	no IPS match	no IPS match
[INTERPRO, NO-BLAST]	TRINITY_DN20034_c0_g1_i1	---NA---	260									no IPS match	no IPS match	no IPS match
[INTERPRO, NO-BLAST]	TRINITY_DN20041_c0_g1_i1	---NA---	698									mobidb-lite (MOBIDB_LITE)	no GO terms	no GO terms
[INTERPRO, NO-BLAST]	TRINITY_DN20042_c0_g1_i1	---NA---	261									no IPS match	no IPS match	no IPS match
[INTERPRO, BLASTED, MAPPED, ANNOTATED]	TRINITY_DN20044_c0_g1_i1	serine threonine- phosphatase 2A catalytic subunit alpha isoform-	398	20	3.2697e-14	89.9	2	F:GO:0004721; P:GO:0006470	F:phosphoprotein phosphatase activity; P:protein dephosphorylation	EC:3.1.3.16; EC:3.1.3.41	Protein-serine/threonine phosphatase; 4-nitrophenylphosphatase	no IPS match	no IPS match	no IPS match
[INTERPRO, NO-BLAST]	TRINITY_DN20050_c0_g1_i1	---NA---	230									no IPS match	no IPS match	no IPS match
[INTERPRO, NO-BLAST]	TRINITY_DN20051_c0_g1_i1	---NA---	359									no IPS match	no IPS match	no IPS match
[INTERPRO, BLASTED, MAPPED, ANNOTATED]	TRINITY_DN20053_c0_g1_i1	plasmid Maintenance	3002	20	3.67771e-95	63.05	5	F:GO:0003735; C:GO:0016020; C:GO:0005763; F:GO:0016740; P:GO:0044699	F:structural constituent of ribosome; C:membrane; C:mitochondrial small ribosomal subunit; F:transferase activity; P:single-organism process			IPR005599 (PFAM); PTHR22760:SF5 (PANTHER); IPR005599 (PANTHER)	F:GO:0016757	F:transferase activity, transferring glycosyl groups
[INTERPRO, NO-BLAST]	TRINITY_DN20056_c1_g1_i1	---NA---	359									no IPS match	no IPS match	no IPS match
[INTERPRO, BLASTED, MAPPED, ANNOTATED]	TRINITY_DN20059_c0_g1_i1	Short chain	2710	20	2.40184e-112	79.25	34	P:GO:0032094; P:GO:0036111; P:GO:0042811; P:GO:0036112; P:GO:0019915; P:GO:0033540; F:GO:0016508; P:GO:0042594; P:GO:0060009; P:GO:0000038; P:GO:0048639; P:GO:0043053; F:GO:0004519; P:GO:0001649; P:GO:1904070; P:GO:0036109; F:GO:0018812; P:GO:0090305; F:GO:0042803; P:GO:0008210; P:GO:0061063; C:GO:0005782; P:GO:0006699; F:GO:0005102; C:GO:0005778; F:GO:0004303; P:GO:0008209; F:GO:0033989; F:GO:00…	P:response to food; P:very long-chain fatty-acyl-CoA metabolic process; P:pheromone biosynthetic process; P:medium-chain fatty-acyl-CoA metabolic process; P:lipid storage; P:fatty acid beta-oxidation using acyl-CoA oxidase; F:long-chain-enoyl-CoA hydratase activity; P:response to starvation; P:Sertoli cell development; P:very long-chain fatty acid metabolic process; P:positive regulation of devel…	EC:4.2.1.107; EC:4.2.1.74; EC:1.1.1.35; EC:1.1.1.62	3-alpha,7-alpha,12-alpha-trihydroxy-5-beta-cholest-24-enoyl-CoA; Long-chain-enoyl-CoA hydratase; 3-hydroxyacyl-CoA dehydrogenase; 17-beta-estradiol 17-dehydrogenase	IPR002347 (PRINTS); IPR002347 (PRINTS); G3DSA:3.40.50.720 (GENE3D); IPR002347 (PFAM); PTHR42760:SF17 (PANTHER); PTHR42760 (PANTHER); IPR016040 (SUPERFAMILY)	no GO terms	no GO terms
[INTERPRO, NO-BLAST]	TRINITY_DN20063_c0_g1_i1	---NA---	484									mobidb-lite (MOBIDB_LITE); mobidb-lite (MOBIDB_LITE)	no GO terms	no GO terms
[INTERPRO, NO-BLAST]	TRINITY_DN20065_c0_g1_i1	---NA---	392									mobidb-lite (MOBIDB_LITE)	no GO terms	no GO terms
[INTERPRO, NO-BLAST]	TRINITY_DN20069_c0_g1_i1	---NA---	704									no IPS match	no IPS match	no IPS match
[INTERPRO, NO-BLAST]	TRINITY_DN20071_c0_g1_i1	---NA---	1090									mobidb-lite (MOBIDB_LITE); mobidb-lite (MOBIDB_LITE); mobidb-lite (MOBIDB_LITE)	no GO terms	no GO terms
[INTERPRO, NO-BLAST]	TRINITY_DN20072_c0_g1_i1	---NA---	463									no IPS match	no IPS match	no IPS match
[INTERPRO, NO-BLAST]	TRINITY_DN20075_c0_g1_i1	---NA---	376									no IPS match	no IPS match	no IPS match
[INTERPRO, NO-BLAST]	TRINITY_DN20076_c1_g1_i1	---NA---	516									no IPS match	no IPS match	no IPS match
[INTERPRO, NO-BLAST]	TRINITY_DN20079_c0_g1_i1	---NA---	508									mobidb-lite (MOBIDB_LITE)	no GO terms	no GO terms
[INTERPRO, NO-BLAST]	TRINITY_DN20081_c1_g1_i1	---NA---	716									no IPS match	no IPS match	no IPS match
[INTERPRO, NO-BLAST]	TRINITY_DN20083_c0_g1_i1	---NA---	602									no IPS match	no IPS match	no IPS match
[INTERPRO, BLASTED, MAPPED, ANNOTATED]	TRINITY_DN20087_c0_g1_i1	cyclin-dependent kinase 10	2773	20	1.05639e-122	77.25	3	F:GO:0005524; F:GO:0004674; P:GO:0006468	F:ATP binding; F:protein serine/threonine kinase activity; P:protein phosphorylation	EC:2.7.11	Transferring phosphorus-containing groups	IPR000719 (SMART); G3DSA:3.30.200.20 (GENE3D); PIRSF000654 (PIRSF); IPR000719 (PFAM); G3DSA:1.10.510.10 (GENE3D); mobidb-lite (MOBIDB_LITE); PTHR24056:SF238 (PANTHER); PTHR24056 (PANTHER); IPR000719 (PROSITE_PROFILES); IPR011009 (SUPERFAMILY)	F:GO:0005524; F:GO:0004672; P:GO:0006468	F:ATP binding; F:protein kinase activity; P:protein phosphorylation
[INTERPRO, BLASTED, MAPPED, ANNOTATED]	TRINITY_DN20088_c0_g1_i1	ATP-dependent RNA helicase DHX8 PRP22	642	20	2.41853e-51	66.2	5	F:GO:0097159; F:GO:1901363; C:GO:0005737; C:GO:0043231; F:GO:0008026	F:organic cyclic compound binding; F:heterocyclic compound binding; C:cytoplasm; C:intracellular membrane-bounded organelle; F:ATP-dependent helicase activity	EC:3.6.1.3; EC:3.6.1.15	Adenosinetriphosphatase; Nucleoside-triphosphate phosphatase	IPR001650 (SMART); G3DSA:3.40.50.300 (GENE3D); IPR001650 (PFAM); PTHR18934 (PANTHER); IPR001650 (PROSITE_PROFILES); cd00079 (CDD); IPR027417 (SUPERFAMILY)	no GO terms	no GO terms
[INTERPRO, NO-BLAST]	TRINITY_DN20093_c1_g1_i1	---NA---	285									no IPS match	no IPS match	no IPS match
[INTERPRO, NO-BLAST]	TRINITY_DN20094_c0_g1_i1	---NA---	335									no IPS match	no IPS match	no IPS match
[INTERPRO, NO-BLAST]	TRINITY_DN20097_c0_g1_i1	---NA---	207									no IPS match	no IPS match	no IPS match
[INTERPRO, NO-BLAST]	TRINITY_DN20099_c0_g1_i1	---NA---	1847									IPR024337 (PANTHER)	no GO terms	no GO terms
[INTERPRO, NO-BLAST]	TRINITY_DN20100_c0_g1_i1	---NA---	261									no IPS match	no IPS match	no IPS match
[INTERPRO, NO-BLAST]	TRINITY_DN20101_c0_g1_i1	---NA---	204									no IPS match	no IPS match	no IPS match
[INTERPRO, BLASTED, MAPPED, ANNOTATED]	TRINITY_DN20102_c0_g1_i1	ammonium transporter	1592	20	3.36826e-87	78.1	6	F:GO:0008519; C:GO:0005887; P:GO:0015695; P:GO:0072488; P:GO:0019740; P:GO:0007568	F:ammonium transmembrane transporter activity; C:integral component of plasma membrane; P:organic cation transport; P:ammonium transmembrane transport; P:nitrogen utilization; P:aging			G3DSA:1.10.3430.10 (GENE3D); IPR024041 (PFAM); PTHR11730 (PANTHER); PTHR11730:SF79 (PANTHER); IPR024041 (SUPERFAMILY)	F:GO:0008519; P:GO:0015696; C:GO:0016020	F:ammonium transmembrane transporter activity; P:ammonium transport; C:membrane
[INTERPRO, NO-BLAST]	TRINITY_DN20103_c0_g1_i1	---NA---	1826									G3DSA:1.10.10.60 (GENE3D); IPR011991 (G3DSA:1.10.10.GENE3D); G3DSA:1.10.10.60 (GENE3D); G3DSA:1.10.10.60 (GENE3D); mobidb-lite (MOBIDB_LITE)	no GO terms	no GO terms
[INTERPRO, NO-BLAST]	TRINITY_DN20108_c0_g1_i1	---NA---	232									no IPS match	no IPS match	no IPS match
[INTERPRO, NO-BLAST]	TRINITY_DN20115_c0_g1_i1	---NA---	669									no IPS match	no IPS match	no IPS match
[INTERPRO, BLASTED, MAPPED]	TRINITY_DN20117_c0_g1_i1	E3 ubiquitin- ligase arih1l	896	11	1.25949e-07	37.55	12	F:GO:0004842; F:GO:0061630; F:GO:0008270; F:GO:0031624; C:GO:0000151; C:GO:0005737; F:GO:0046872; P:GO:0000209; P:GO:0032436; F:GO:0016874; P:GO:0042787; P:GO:0016567	F:ubiquitin-protein transferase activity; F:ubiquitin protein ligase activity; F:zinc ion binding; F:ubiquitin conjugating enzyme binding; C:ubiquitin ligase complex; C:cytoplasm; F:metal ion binding; P:protein polyubiquitination; P:positive regulation of proteasomal ubiquitin-dependent protein catabolic process; F:ligase activity; P:protein ubiquitination involved in ubiquitin-dependent protein …			G3DSA:1.10.1170.10 (GENE3D); SSF57850 (SUPERFAMILY)	no GO terms	no GO terms
[INTERPRO, NO-BLAST]	TRINITY_DN20121_c0_g1_i1	---NA---	481									no IPS match	no IPS match	no IPS match
[INTERPRO, NO-BLAST]	TRINITY_DN20124_c2_g1_i1	---NA---	364									no IPS match	no IPS match	no IPS match
[INTERPRO, NO-BLAST]	TRINITY_DN20131_c0_g1_i1	---NA---	416									no IPS match	no IPS match	no IPS match
[INTERPRO, NO-BLAST]	TRINITY_DN20133_c0_g1_i1	---NA---	229									no IPS match	no IPS match	no IPS match
[INTERPRO, NO-BLAST]	TRINITY_DN20135_c0_g1_i1	---NA---	793									no IPS match	no IPS match	no IPS match
[INTERPRO, BLASTED, MAPPED]	TRINITY_DN20136_c0_g1_i1	c-type lectin	1417	20	2.64218e-46	64.7	1	F:GO:0030246	F:carbohydrate binding			IPR029153 (PFAM); PTHR22991:SF47 (PANTHER); PTHR22991 (PANTHER)	no GO terms	no GO terms
[INTERPRO, NO-BLAST]	TRINITY_DN20141_c1_g1_i1	---NA---	212									no IPS match	no IPS match	no IPS match
[truncated: 880 more rows]
