# Supplementary material for: Heterodera glycines utilizes promiscuous spliced leaders and demonstrates a unique preference for a species-specific spliced leader over C. elegans SL1
Source: Sci Rep. 2019 Feb 4;9:1356. doi: 10.1038/s41598-018-37857-0 (PMC6362198; doi:10.1038/s41598-018-37857-0)
Supplement: Supplementary file 4 — Dataset 3 [file 41598_2018_37857_MOESM4_ESM.csv]

ID Pop.total Pop.term Study.total Study.term Pop.family Study.family nparents is.trivial p p.adjusted p.min name
GO:0016773 16030 447 9042 180 856 240 1 false 2.129109577352885E-17 4.7223650425686995E-14 1.7731639413095818E-256 "phosphotransferase activity alcohol group as acceptor"
GO:0016301 16030 480 9042 189 863 243 2 false 3.9829775046754863E-17 8.834244105370228E-14 1.402943450201154E-256 "kinase activity"
GO:0044267 16030 895 9042 379 2393 796 2 false 2.9624121947224525E-13 6.5706302478944E-10 0.0 "cellular protein metabolic process"
GO:0017076 16030 1085 9042 424 1566 532 1 false 4.522455783858459E-11 1.0030806928598062E-7 0.0 "purine nucleotide binding"
GO:0032553 16030 1079 9042 421 1568 532 2 false 8.347452792627276E-11 1.8514650294047297E-7 0.0 "ribonucleotide binding"
GO:0035639 16030 1024 9042 399 1602 547 2 false 2.956651868176443E-8 6.557853843615351E-5 0.0 "purine ribonucleoside triphosphate binding"
GO:0006261 16030 17 9042 10 259 23 1 false 5.025360003269504E-8 1.114624848725176E-4 5.7282504081053664E-27 "DNA-dependent DNA replication"
GO:0006414 16030 127 9042 64 917 270 2 false 6.583056075757906E-8 1.4601218376031035E-4 1.7167452646656717E-159 "translational elongation"
GO:0043412 16030 810 9042 328 2428 808 1 false 7.312438757494017E-8 1.621898916412173E-4 0.0 "macromolecule modification"
GO:0003723 16030 191 9042 81 1805 470 1 false 1.3646149469977655E-7 3.026715952441044E-4 6.424296199953532E-264 "RNA binding"
GO:0005575 16030 2016 9042 775 7387 2495 1 false 1.3907423608678334E-7 3.0846665564048545E-4 0.0 "cellular_component"
GO:0005198 16030 197 9042 100 6526 2163 1 false 1.632676340562515E-7 3.6212761233676583E-4 0.0 "structural molecule activity"
GO:0097747 16030 46 9042 19 370 49 1 false 2.2890516454945808E-7 5.07711654970698E-4 7.434414868994774E-60 "RNA polymerase activity"
GO:0032991 16030 508 9042 242 2016 775 1 false 6.513714142728797E-7 0.001444741796857247 0.0 "macromolecular complex"
GO:0005515 16030 964 9042 381 4267 1417 1 false 1.6630056246693103E-6 0.0036885464755165302 0.0 "protein binding"
GO:0043604 16030 213 9042 90 1069 310 2 false 2.4642144726819073E-6 0.005465627700408471 4.7911230994740565E-231 "amide biosynthetic process"
GO:0097367 16030 1081 9042 421 4267 1417 1 false 2.5356851445634256E-6 0.005624149650641678 0.0 "carbohydrate derivative binding"
GO:0042578 16030 107 9042 39 348 72 1 false 2.595419441078604E-6 0.005756640320312344 1.1884467014208498E-92 "phosphoric ester hydrolase activity"
GO:0071840 16030 463 9042 201 4821 1642 1 false 6.860307033627184E-6 0.015216161000585093 0.0 "cellular component organization or biogenesis"
GO:0030529 16030 150 9042 86 1165 483 2 false 1.9996988708968514E-5 0.044353320956492165 1.4603944775325897E-193 "intracellular ribonucleoprotein complex"
