# Supplementary material for: Heterodera glycines utilizes promiscuous spliced leaders and demonstrates a unique preference for a species-specific spliced leader over C. elegans SL1
Source: Sci Rep. 2019 Feb 4;9:1356. doi: 10.1038/s41598-018-37857-0 (PMC6362198; doi:10.1038/s41598-018-37857-0)
Supplement: Supplementary file 5 — Dataset 4 [file 41598_2018_37857_MOESM5_ESM.xlsx]

## Sheet: SL Effectors
Gene	Effector Name	Transcript	SL count	SL Name	SL count	SL Name	SL count	SL Name	SL count	SL Name	SL count	SL Name
Read-directed analysis of spliced leaders on effectors
Hetgly.G000016560	GLAND12	TRINITY_DN15616	2	HgSL4	2	HgSL8	2	SL1	2	SL4f
Hetgly.G000007524	GLAND11	TRINITY_DN16837	6	HgSL4	6	SL1
Hetgly.G000006336	5A08	TRINITY_DN18410	2	HgSL3
Hetgly.G000017118	33E05	TRINITY_DN20298	1	SL1	2	HgSL3	3	HgSL4	3	HgSL8
Hetgly.G000009412	11A06	TRINITY_DN20524	2	HgSL8
Hetgly.G000023917	10C02	TRINITY_DN20648	6	HgSL3	6	HgSL8	60	SL1	6	SL4a	18	HgSL3
Hetgly.G000007551	10C02	TRINITY_DN20648	6	HgSL3	6	HgSL8	60	SL1	6	SL4a	18	HgSL3
Hetgly.G000022703	33A09	TRINITY_DN21186	14	HgSL3
Hetgly.G000009422	11A06	TRINITY_DN21532	10	HgSL3	10	HgSL4
Hetgly.G000009385	2D01	TRINITY_DN21532	10	HgSL3	10	HgSL4
Hetgly.G000006479	11A06	TRINITY_DN21532	10	HgSL3	10	HgSL4
Hetgly.G000020640	GLAND5	TRINITY_DN21532	10	HgSL3	10	HgSL4
Hetgly.G000011436	GLAND5	TRINITY_DN21532	10	HgSL3	10	HgSL4
Hetgly.G000009413	11A06	TRINITY_DN21532	10	HgSL3	10	HgSL4
Hetgly.G000018136	GLAND5	TRINITY_DN21532	10	HgSL3	10	HgSL4
Hetgly.G000006478	11A06	TRINITY_DN21532	10	HgSL3	10	HgSL4
Hetgly.G000006479	11A06	TRINITY_DN21532	10	HgSL3	10	HgSL4
Hetgly.G000006336	5A08	TRINITY_DN18410	2	HgSL3
Hetgly.G000005700	21E12	TRINITY_DN20698	18	HgSL3
Hetgly.G000006693	16A01	TRINITY_DN20698	18	HgSL3							5	SL4a
Hetgly.G000012500	16A01	TRINITY_DN20698	18	HgSL3
Hetgly.G000016849	16A01	TRINITY_DN20698	18	HgSL3
Hetgly.G000004531	19B10	TRINITY_DN21709	5	HgSL3	5	HgSL4	5	HgSL8	5	SL1
Hetgly.G000006247	17G06	TRINITY_DN21916	5	HgSL3
Hetgly.G000017118	33E05	TRINITY_DN21976	3	HgSL3	3	HgSL4	1	HgSL8	2	SL1
Assembled transcripts with spliced leaders
Hetgly.G000028138	GLAND4	TRINITY_DN17383	1	SL1
Hetgly.G000006336	5A08	TRINITY_DN18410	1	SL1
Hetgly.G000016290	10A06	TRINITY_DN19671	1	SL1
Hetgly.G000017118	33E05	TRINITY_DN20298	1	SL1
Hetgly.G000016036	4F01	TRINITY_DN20397	1	SL1
Hetgly.G000029034	4F01	TRINITY_DN20397	1	SL1
Hetgly.G000009412	11A06	TRINITY_DN20524	1	SL1
Hetgly.G000016289	28B03	TRINITY_DN20547	1	SL1
Hetgly.G000022703	33A09	TRINITY_DN21186	1	SL1
Hetgly.G000004531	19B10	TRINITY_DN21709	1	SL1
EST effectors with spliced leaders
Hetgly.G000005979	8A07	TRINITY_DN17039	1	SL1	CB375991.1
Hetgly.G000008856	5D08	TRINITY_DN20226	1	HgSL3,5,6 or 7	CB299539.1
